# Supplementary material for: The Transcriptional Aftermath in Two Independently Formed Hybrids of the Opportunistic Pathogen Candida orthopsilosis
Source: mSphere. 2020 May 6;5(3):e00282-20. doi: 10.1128/mSphere.00282-20 (PMC7203458; doi:10.1128/mSphere.00282-20)
Supplement: DATA SET S1 [file mSphere.00282-20-sd001.xlsx]

## Sheet: Tab_1
Tab_1. Summary statistics of RNA-Seq datasets.
Strain	Replicate	Total reads	Uniquely mapped	Uniquely mapped %	Multi-mapped reads	Multi-mapped reads %	Unmapped reads %
CP124	1	26882489	801236	2.98%	17704152	65.86%	31.09%
CP124	2	27970269	823624	2.94%	18584969	66.45%	30.54%
CP124	3	27698832	808820	2.92%	18325395	66.16%	30.85%
MCO456	1	17341553	158437	0.0091	13450990	77.57%	21.41%
MCO456	2	16744706	166203	0.0099	12856346	76.78%	22.11%
MCO456	3	17675818	130275	0.0074	13896699	78.62%	20.52%
90-125	1	17504207	16203783	92.57%	24679	0.14%	7.28%
90-125	2	15846255	14770208	0.9321	29286	0.18%	0.066
90-125	3	14995947	13810587	92.10%	24789	0.17%	0.0773

## Sheet: Tab_2
Tab_2. Spearman's correlations for RNA-Seq replicates in studied strains. (A) CP124, (B) MCO456, (C) 90-125
A.*	rep1	rep2	rep3
rep1	1
rep2	0.959266	1
rep3	0.948574	0.975904	1
B.*	rep1	rep2	rep3
rep1	1
rep2	0.926414	1
rep3	0.929337	0.920065	1
C.	rep1	rep2	rep3
rep1	1
rep2	0.965447	1
rep3	0.985275	0.963155	1
* genes with 0 counts in all replicates were filtered out

## Sheet: Tab_3
Tab_3. List of phased genes in MCO456 strain.
Phased_genes_MCO456
CORT_0_Arg(ACG)_57
CORT_0_Met(CAT)_25
CORT_0_Pro(TGG)_28
CORT_0A02360
CORT_0A03280
CORT_0A03670
CORT_0A04580
CORT_0A05060
CORT_0A05100
CORT_0A05170
CORT_0A05330
CORT_0A05530
CORT_0A07280
CORT_0A07290
CORT_0A07710
CORT_0A07730
CORT_0A08060
CORT_0A08150
CORT_0A08180
CORT_0A08210
CORT_0A08570
CORT_0A08620
CORT_0A09590
CORT_0A09630
CORT_0A09640
CORT_0A10010
CORT_0A10515
CORT_0A10530
CORT_0A11040
CORT_0A11540
CORT_0B00450
CORT_0B00460
CORT_0B00470
CORT_0B00480
CORT_0B00520
CORT_0B01270
CORT_0B01560
CORT_0B03430
CORT_0B03435
CORT_0B05140
CORT_0B05380
CORT_0B05420
CORT_0B05920
CORT_0B07040
CORT_0B09520
CORT_0B09530
CORT_0C00960
CORT_0C01010
CORT_0C01170
CORT_0C01180
CORT_0C01520
CORT_0C01700
CORT_0C01900
CORT_0C02460
CORT_0C02470
CORT_0C03440
CORT_0C03920
CORT_0C05230
CORT_0D00340
CORT_0D01600
CORT_0D01630
CORT_0D01970
CORT_0D02160
CORT_0D02600
CORT_0D02620
CORT_0D03150
CORT_0D03160
CORT_0D03180
CORT_0D03490
CORT_0D03720
CORT_0D03780
CORT_0D04120
CORT_0D04190
CORT_0D04200
CORT_0D04490
CORT_0D04500
CORT_0D04810
CORT_0D04830
CORT_0D05010
CORT_0D05020
CORT_0D05310
CORT_0D06740
CORT_0D07270
CORT_0D07320
CORT_0E00750
CORT_0E00760
CORT_0E00880
CORT_0E01060
CORT_0E01070
CORT_0E01400
CORT_0E01925
CORT_0E01950
CORT_0E01990
CORT_0E02200
CORT_0E02420
CORT_0E03060
CORT_0E03730
CORT_0F02140
CORT_0F02890
CORT_0F02980
CORT_0F02990
CORT_0F03690
CORT_0G02410
CORT_0G03120
CORT_0G03130
CORT_0G03380
CORT_0H00970

## Sheet: Tab_4
Tab_4. List of phased genes in CP124 strain.
Phased_genes_CP124
CORT_0_Arg(CCG)_29
CORT_0_Asp(GTC)_69
CORT_0_Gln(CTG)_18
CORT_0_Gly(GCC)_81
CORT_0_Gly(TCC)_20
CORT_0_Ile(AAT)_26
CORT_0_Leu(CAA)_24
CORT_0_Leu(TAA)_13
CORT_0_Leu(TAA)_14
CORT_0_Lys(CTT)_23
CORT_0_Met(CAT)_25
CORT_0_Met(CAT)_53
CORT_0_Pro(AGG)_7
CORT_0_Ser(TGA)_16
CORT_0_Thr(AGT)_2
CORT_0_Thr(AGT)_30
CORT_0_Thr(CGT)_32
CORT_0_Tyr(GTA)_55
CORT_0_Val(AAC)_4
CORT_0A01330
CORT_0A01350
CORT_0A01360
CORT_0A01430
CORT_0A01450
CORT_0A01510
CORT_0A01725
CORT_0A02040
CORT_0A02100
CORT_0A02230
CORT_0A02500
CORT_0A02610
CORT_0A02740
CORT_0A02790
CORT_0A02900
CORT_0A02950
CORT_0A02970
CORT_0A02980
CORT_0A03210
CORT_0A03280
CORT_0A03380
CORT_0A03510
CORT_0A03570
CORT_0A03670
CORT_0A03680
CORT_0A03850
CORT_0A03890
CORT_0A03930
CORT_0A03950
CORT_0A03990
CORT_0A04000
CORT_0A04010
CORT_0A04030
CORT_0A04040
CORT_0A04130
CORT_0A04170
CORT_0A04450
CORT_0A04560
CORT_0A04580
CORT_0A04630
CORT_0A04690
CORT_0A04770
CORT_0A04850
CORT_0A04870
CORT_0A05020
CORT_0A05130
CORT_0A05150
CORT_0A05170
CORT_0A05190
CORT_0A05200
CORT_0A05310
CORT_0A05330
CORT_0A05340
CORT_0A05370
CORT_0A05530
CORT_0A05570
CORT_0A05630
CORT_0A05930
CORT_0A06070
CORT_0A06110
CORT_0A06270
CORT_0A06280
CORT_0A06550
CORT_0A06650
CORT_0A06700
CORT_0A06720
CORT_0A06730
CORT_0A06860
CORT_0A06880
CORT_0A07110
CORT_0A07130
CORT_0A07160
CORT_0A07280
CORT_0A07290
CORT_0A07350
CORT_0A07450
CORT_0A07480
CORT_0A07510
CORT_0A07640
CORT_0A07710
CORT_0A07730
CORT_0A07750
CORT_0A07780
CORT_0A07850
CORT_0A07980
CORT_0A07990
CORT_0A08060
CORT_0A08150
CORT_0A08180
CORT_0A08210
CORT_0A08230
CORT_0A08320
CORT_0A08340
CORT_0A08350
CORT_0A08450
CORT_0A08480
CORT_0A08550
CORT_0A08560
CORT_0A08710
CORT_0A08770
CORT_0A08780
CORT_0A08860
CORT_0A09000
CORT_0A09090
CORT_0A09100
CORT_0A09590
CORT_0A09610
CORT_0A09630
CORT_0A09640
CORT_0A09690
CORT_0A09810
CORT_0A09890
CORT_0A09910
CORT_0A10000
CORT_0A10010
CORT_0A10040
CORT_0A10060
CORT_0A10150
CORT_0A10230
CORT_0A10350
CORT_0A10490
CORT_0A10515
CORT_0A10530
CORT_0A10630
CORT_0A10710
CORT_0A11040
CORT_0A11160
CORT_0A11370
CORT_0A11540
CORT_0A11570
CORT_0A11660
CORT_0A11670
CORT_0A11810
CORT_0A12090
CORT_0A12120
CORT_0A12200
CORT_0A12220
CORT_0A12230
CORT_0A12330
CORT_0A12360
CORT_0A12370
CORT_0A12390
CORT_0A12480
CORT_0A12520
CORT_0A12530
CORT_0A12600
CORT_0A12810
CORT_0A12820
CORT_0A12910
CORT_0A12930
CORT_0A12940
CORT_0A13010
CORT_0A13170
CORT_0B00100
CORT_0B00170
CORT_0B00240
CORT_0B00290
CORT_0B00320
CORT_0B00420
CORT_0B00480
CORT_0B00520
CORT_0B00560
CORT_0B00570
CORT_0B00590
CORT_0B00610
CORT_0B00660
CORT_0B00780
CORT_0B00830
CORT_0B00860
CORT_0B00890
CORT_0B00990
CORT_0B01010
CORT_0B01080
CORT_0B01240
CORT_0B01270
CORT_0B01350
CORT_0B01420
CORT_0B01480
CORT_0B01660
CORT_0B01680
CORT_0B01830
CORT_0B01930
CORT_0B01940
CORT_0B01960
CORT_0B02000
CORT_0B02360
CORT_0B02380
CORT_0B02430
CORT_0B02490
CORT_0B02530
CORT_0B02550
CORT_0B02720
CORT_0B02730
CORT_0B02810
CORT_0B02850
CORT_0B03100
CORT_0B03110
CORT_0B03130
CORT_0B03340
CORT_0B03430
CORT_0B03435
CORT_0B03550
CORT_0B04160
CORT_0B04210
CORT_0B04300
CORT_0B04310
CORT_0B04340
CORT_0B04350
CORT_0B04540
CORT_0B04640
CORT_0B04680
CORT_0B04700
CORT_0B04710
CORT_0B04860
CORT_0B04930
CORT_0B05000
CORT_0B05040
CORT_0B05140
CORT_0B05230
CORT_0B05380
CORT_0B05420
CORT_0B05480
CORT_0B05500
CORT_0B05520
CORT_0B05550
CORT_0B05680
CORT_0B05695
CORT_0B05710
CORT_0B05740
CORT_0B05810
CORT_0B05920
CORT_0B05930
CORT_0B05960
CORT_0B06040
CORT_0B06070
CORT_0B06080
CORT_0B06130
CORT_0B06160
CORT_0B06170
CORT_0B06180
CORT_0B06360
CORT_0B06400
CORT_0B06420
CORT_0B06470
CORT_0B06570
CORT_0B06590
CORT_0B06670
CORT_0B06690
CORT_0B06760
CORT_0B06820
CORT_0B06870
CORT_0B06940
CORT_0B07040
CORT_0B07370
CORT_0B07390
CORT_0B07420
CORT_0B07430
CORT_0B07440
CORT_0B07750
CORT_0B07780
CORT_0B07800
CORT_0B07910
CORT_0B07950
CORT_0B08110
CORT_0B08180
CORT_0B08310
CORT_0B08320
CORT_0B08340
CORT_0B08610
CORT_0B08840
CORT_0B08910
CORT_0B08920
CORT_0B09130
CORT_0B09340
CORT_0B09360
CORT_0B09420
CORT_0B09520
CORT_0B09530
CORT_0B09570
CORT_0B09600
CORT_0B09640
CORT_0B09730
CORT_0B09790
CORT_0B10020
CORT_0B10170
CORT_0B10330
CORT_0B10460
CORT_0B10980
CORT_0B11050
CORT_0D00400
CORT_0D00500
CORT_0D00550
CORT_0D00600
CORT_0D00660
CORT_0D00800
CORT_0D00900
CORT_0D01050
CORT_0D01060
CORT_0D01070
CORT_0D01130
CORT_0D01140
CORT_0D01170
CORT_0D01210
CORT_0D01240
CORT_0D01250
CORT_0D01270
CORT_0D01410
CORT_0D01570
CORT_0D01630
CORT_0D01680
CORT_0D01700
CORT_0D01970
CORT_0D02070
CORT_0D02110
CORT_0D02160
CORT_0D02440
CORT_0D02450
CORT_0D02530
CORT_0D02560
CORT_0D02600
CORT_0D02620
CORT_0D02800
CORT_0D02820
CORT_0D03150
CORT_0D03160
CORT_0D03180
CORT_0D03280
CORT_0D03320
CORT_0D03350
CORT_0D03410
CORT_0D03490
CORT_0D03510
CORT_0D03780
CORT_0D03810
CORT_0D03990
CORT_0D04010
CORT_0D04120
CORT_0D04190
CORT_0D04200
CORT_0D04240
CORT_0D04410
CORT_0D04430
CORT_0D04490
CORT_0D04500
CORT_0D04550
CORT_0D04620
CORT_0D04630
CORT_0D04650
CORT_0D04810
CORT_0D04830
CORT_0D04920
CORT_0D04980
CORT_0D05020
CORT_0D05090
CORT_0D05310
CORT_0D05710
CORT_0D05750
CORT_0D05800
CORT_0D05830
CORT_0D05920
CORT_0D05960
CORT_0D06210
CORT_0D06300
CORT_0D06380
CORT_0D06420
CORT_0D06570
CORT_0D06600
CORT_0D06630
CORT_0D06640
CORT_0D06740
CORT_0D07050
CORT_0D07150
CORT_0D07270
CORT_0D07320
CORT_0D07340
CORT_0D07550
CORT_0D07580
CORT_0D07590
CORT_0E00190
CORT_0E00250
CORT_0E00260
CORT_0E00420
CORT_0E00450
CORT_0E00520
CORT_0E00680
CORT_0E00730
CORT_0E00760
CORT_0E00770
CORT_0E00840
CORT_0E00880
CORT_0E00920
CORT_0E00940
CORT_0E00990
CORT_0E01150
CORT_0E01260
CORT_0E01380
CORT_0E01400
CORT_0E01420
CORT_0E01450
CORT_0E01640
CORT_0E01660
CORT_0E01770
CORT_0E01810
CORT_0E02010
CORT_0E02060
CORT_0E02080
CORT_0E02150
CORT_0E02160
CORT_0E02180
CORT_0E02200
CORT_0E02340
CORT_0E02390
CORT_0E02420
CORT_0E02550
CORT_0E02560
CORT_0E02600
CORT_0E02670
CORT_0E02860
CORT_0E02870
CORT_0E02930
CORT_0E02940
CORT_0E03000
CORT_0E03060
CORT_0E03200
CORT_0E03250
CORT_0E03260
CORT_0E03410
CORT_0E03440
CORT_0E03690
CORT_0E03770
CORT_0E03890
CORT_0E03900
CORT_0E03960
CORT_0E04210
CORT_0E04240
CORT_0E04255
CORT_0F00100
CORT_0F00170
CORT_0F00210
CORT_0F00350
CORT_0F00370
CORT_0F00440
CORT_0F00490
CORT_0F00500
CORT_0F00680
CORT_0F00710
CORT_0F00877
CORT_0F01040
CORT_0F01250
CORT_0F01260
CORT_0F01300
CORT_0F01340
CORT_0F01400
CORT_0F01590
CORT_0F01600
CORT_0F01640
CORT_0F01990
CORT_0F02110
CORT_0F02270
CORT_0F02420
CORT_0F02590
CORT_0F02650
CORT_0F02670
CORT_0F02850
CORT_0F02890
CORT_0F02960
CORT_0F02980
CORT_0F02990
CORT_0F03060
CORT_0F03150
CORT_0F03440
CORT_0F03710
CORT_0F03720
CORT_0F03780
CORT_0F03805
CORT_0F03830
CORT_0F04000
CORT_0F04010
CORT_0F04020
CORT_0F04120
CORT_0F04170
CORT_0F04240
CORT_0F04370
CORT_0F04540
CORT_0F04700
CORT_0F04740
CORT_0G00120
CORT_0G00150
CORT_0G00200
CORT_0G00370
CORT_0G00480
CORT_0G00520
CORT_0G00560
CORT_0G00610
CORT_0G00710
CORT_0G00850
CORT_0G00900
CORT_0G01010
CORT_0G01220
CORT_0G01430
CORT_0G01580
CORT_0G01730
CORT_0G01860
CORT_0G01900
CORT_0G01960
CORT_0G02190
CORT_0G02260
CORT_0G02270
CORT_0G02280
CORT_0G02320
CORT_0G02330
CORT_0G02410
CORT_0G02630
CORT_0G02670
CORT_0G02740
CORT_0G02750
CORT_0G02770
CORT_0G02830
CORT_0G02850
CORT_0G02950
CORT_0G02960
CORT_0G02970
CORT_0G03120
CORT_0G03130
CORT_0G03240
CORT_0G03250
CORT_0G03320
CORT_0G03380
CORT_0G03400
CORT_0G03740
CORT_0G03890
CORT_0G03900
CORT_0G04160
CORT_0H00190
CORT_0H00240
CORT_0H00380
CORT_0H00430
CORT_0H00470
CORT_0H00520
CORT_0H00670
CORT_0H00690
CORT_0H00770
CORT_0H00850
CORT_0H00880
CORT_0H00960
CORT_0H00970
CORT_0H01060
CORT_0H01070
CORT_0H01090
CORT_0H01230
CORT_0H01240
CORT_0H01280
CORT_0H01410
CORT_0H01520
CORT_0H01530
CORT_0H01540
CORT_0H01560
CORT_0H01820
CORT_0H01850
CORT_0H01970
CORT_0H02160
CORT_0H02190
CORT_0H02220
CORT_0H02370
CORT_0H02400
CORT_0H02440
CORT_0H02500
CORT_0H02530
CORT_0H02570
CORT_0H02750
CORT_0H02770

## Sheet: Tab_5
Tab_5. Read counts for MCO456 strain and 90-125 parental.
genes	hom_unknown_rep1	hom_unknown_rep2	hom_unknown_rep3	hom_90.125_rep1	hom_90.125_rep2	hom_90.125_rep3	paretal_90.125_rep1	paretal_90.125_rep2	paretal_90.125_rep3
CORT_0H00970	85	106	36	60	78	103	336	241	354
CORT_0G03380	4	1	2	2	0	0	6	3	5
CORT_0G03130	283	367	227	325	445	412	385	283	487
CORT_0G03120	156	166	122	121	152	142	325	326	325
CORT_0G02410	56	133	83	97	64	103	115	137	124
CORT_0F03690	37	15	34	20	65	33	14	18	34
CORT_0F02990	284	314	282	244	332	338	320	348	311
CORT_0F02980	766	349	1508	835	1546	870	178	300	328
CORT_0F02890	1	4	2	0	6	1	5	3	7
CORT_0F02140	98	138	31	48	104	173	236	139	213
CORT_0E03730	103	79	134	67	157	96	262	156	202
CORT_0E03060	472	345	327	273	457	300	426	419	404
CORT_0E02420	0	1	1	2	3	6	1	0	0
CORT_0E02200	30	11	46	12	52	31	21	15	17
CORT_0E01990	262	240	120	96	274	264	881	362	717
CORT_0E01950	21	4	20	2	18	9	10	1	15
CORT_0E01925	32	37	25	37	31	28	22	17	22
CORT_0E01400	444	83	412	48	398	64	189	122	103
CORT_0E01070	219	142	126	104	154	135	378	385	383
CORT_0E01060	68	44	68	46	41	36	99	198	132
CORT_0E00880	251	302	312	287	253	248	580	628	439
CORT_0E00760	763	1579	527	1430	675	1258	2752	3017	2184
CORT_0E00750	466	380	154	130	353	252	780	297	400
CORT_0D07320	0	0	4	0	0	2	1	0	2
CORT_0D07270	326	295	254	302	701	863	746	472	853
CORT_0D06740	133	109	112	76	136	110	149	118	131
CORT_0D05310	109	144	77	94	149	153	259	223	256
CORT_0D05020	76	101	46	61	66	84	127	113	128
CORT_0D05010	330	344	320	261	246	236	543	584	459
CORT_0D04830	813	926	831	972	1298	1392	4309	3169	3417
CORT_0D04810	383	379	312	299	222	288	767	859	855
CORT_0D04500	6	0	1	2	4	0	0	1	0
CORT_0D04490	53	62	27	46	44	52	111	86	45
CORT_0D04200	38	37	28	15	78	47	110	76	133
CORT_0D04190	13	64	38	116	151	473	503	254	724
CORT_0D04120	647	856	742	998	713	996	2121	1950	1782
CORT_0D03780	367	202	125	73	338	150	271	142	167
CORT_0D03720	967	842	354	377	1265	1109	1516	887	1753
CORT_0D03490	231	226	201	156	418	407	455	382	576
CORT_0D03180	16	28	42	82	32	68	172	178	233
CORT_0D03160	367	392	286	271	320	325	378	392	379
CORT_0D03150	10	32	25	29	26	33	25	30	31
CORT_0D02620	10	4	7	5	6	3	3	3	5
CORT_0D02600	109	223	45	93	179	295	158	66	177
CORT_0D02160	196	131	208	87	227	137	350	316	318
CORT_0D01970	511	413	362	318	448	377	807	653	699
CORT_0D01630	20	40	23	28	35	61	120	68	106
CORT_0D01600	2807	2770	3709	3084	3843	3245	6638	5533	8027
CORT_0D00340	92	105	83	66	128	135	261	182	209
CORT_0C05230	56	66	27	35	48	38	128	65	61
CORT_0C03920	15	22	18	26	64	39	56	30	82
CORT_0C03440	0	2	0	3	1	0	1	2	0
CORT_0C02470	36	153	67	397	50	219	234	499	285
CORT_0C02460	344	186	208	146	432	365	285	200	323
CORT_0C01900	339	311	195	155	355	289	395	350	357
CORT_0C01700	147	170	76	142	164	169	439	318	371
CORT_0C01520	5	1	6	2	7	1	7	6	8
CORT_0C01180	178	44	176	23	173	38	122	66	81
CORT_0C01170	37173	44979	43310	54814	21453	25525	45215	68784	35079
CORT_0C01010	615	904	765	1201	352	529	1322	2081	952
CORT_0C00960	202	236	82	128	182	243	406	262	352
CORT_0B09530	294	245	245	196	291	260	502	573	579
CORT_0B09520	1062	1775	1140	1930	865	1283	2363	2895	2067
CORT_0B07040	490	582	637	577	863	905	2257	1461	1861
CORT_0B05920	86	99	51	79	84	122	157	123	237
CORT_0B05420	112	116	82	90	98	123	318	298	296
CORT_0B05380	98	65	123	79	137	82	137	132	90
CORT_0B05140	2050	2690	2013	2594	2763	3310	5924	5814	6354
CORT_0B03435	278	396	244	359	562	708	1563	1452	1423
CORT_0B03430	9	14	14	31	25	38	82	47	87
CORT_0B01560	155	175	185	274	110	124	327	522	295
CORT_0B01270	158	186	119	96	179	136	334	373	329
CORT_0B00520	166	186	101	133	134	145	298	304	265
CORT_0B00480	205	644	321	989	230	688	384	473	438
CORT_0B00470	23	74	34	112	37	99	120	161	152
CORT_0B00460	486	53	552	113	655	115	32	31	53
CORT_0B00450	0	6	1	5	0	11	29	13	30
CORT_0A11540	222	275	110	151	281	373	935	616	736
CORT_0A11040	597	542	509	497	387	366	776	916	858
CORT_0A10530	81	37	127	78	119	62	134	163	97
CORT_0A10515	0	0	1	0	1	0	0	0	1
CORT_0A10010	121	145	105	107	104	107	209	173	196
CORT_0A09640	189	150	181	106	199	125	154	191	130
CORT_0A09630	715	545	440	295	647	472	1174	722	987
CORT_0A09590	48	259	55	317	68	353	599	418	521
CORT_0A08620	2801	3937	1728	2011	2705	3234	6209	3637	5041
CORT_0A08570	29	41	36	66	61	114	104	73	101
CORT_0A08210	2941	2405	3647	2864	3190	2733	4546	3827	4889
CORT_0A08180	0	0	0	0	1	1	5	2	2
CORT_0A08150	406	209	510	219	321	212	710	597	755
CORT_0A08060	830	710	741	518	1145	956	1628	1298	1484
CORT_0A07730	541	883	366	684	574	934	2215	1809	1999
CORT_0A07710	759	1204	588	905	822	1413	926	530	1382
CORT_0A07290	510	516	175	174	558	519	864	469	641
CORT_0A07280	40	41	13	15	45	43	48	12	35
CORT_0A05530	89	122	53	57	58	74	223	224	228
CORT_0A05330	4	1	0	1	7	2	8	6	16
CORT_0A05170	2586	1339	1568	1077	1633	1160	13779	18761	8130
CORT_0A05100	3	86	3	92	6	90	207	334	220
CORT_0A05060	412	525	181	124	426	408	2035	776	1579
CORT_0A04580	16	76	8	61	24	89	167	142	198
CORT_0A03670	849	846	734	813	847	926	2095	1619	1752
CORT_0A03280	53	8	55	4	47	13	8	5	12
CORT_0A02360	20	17	30	46	12	18	19	18	12
CORT_0_Pro(TGG)_28	0	0	0	0	0	0	3	0	6
CORT_0_Met(CAT)_25	0	0	0	0	0	3	1	1	0
CORT_0_Arg(ACG)_57	0	0	0	0	0	0	0	6	11

## Sheet: Tab_6
Supplementary table S6. Read counts for CP124 strain and 90-125 parental.																				Tab_6. Read counts for CP124 strain and 90-125 parental.
genes	hom_unknown_rep1	hom_unknown_rep2	hom_unknown_rep3	hom_90.125_rep1	hom_90.125_rep2	hom_90.125_rep3	paretal_90.125_rep1	paretal_90.125_rep2	paretal_90.125_rep3											genes	hom_unknown_rep1	hom_unknown_rep2	hom_unknown_rep3	hom_90.125_rep1	hom_90.125_rep2	hom_90.125_rep3	paretal_90.125_rep1	paretal_90.125_rep2	paretal_90.125_rep3
CORT_0H02770	151	129	147	143	147	121	186	150	211											CORT_0H02770	151	129	147	143	147	121	186	150	211
CORT_0H02750	1065	1035	1051	1035	1061	1050	1445	1299	1089											CORT_0H02750	1065	1035	1051	1035	1061	1050	1445	1299	1089
CORT_0H02570	83	69	48	36	67	46	65	45	84											CORT_0H02570	83	69	48	36	67	46	65	45	84
CORT_0H02530	0	0	0	0	0	0	0	0	0											CORT_0H02530	0	0	0	0	0	0	0	0	0
CORT_0H02500	7	7	4	7	3	10	23	38	30											CORT_0H02500	7	7	4	7	3	10	23	38	30
CORT_0H02440	257	168	431	274	409	256	493	270	346											CORT_0H02440	257	168	431	274	409	256	493	270	346
CORT_0H02400	0	1	0	1	0	2	0	0	3											CORT_0H02400	0	1	0	1	0	2	0	0	3
CORT_0H02370	879	351	659	386	715	367	507	491	502											CORT_0H02370	879	351	659	386	715	367	507	491	502
CORT_0H02220	758	751	957	1087	935	1094	1464	1573	1315											CORT_0H02220	758	751	957	1087	935	1094	1464	1573	1315
CORT_0H02190	793	660	1378	1127	1246	1154	1758	1267	1754											CORT_0H02190	793	660	1378	1127	1246	1154	1758	1267	1754
CORT_0H02160	510	728	946	1333	906	1226	1607	1006	1252											CORT_0H02160	510	728	946	1333	906	1226	1607	1006	1252
CORT_0H01970	0	1	0	0	0	0	0	0	2											CORT_0H01970	0	1	0	0	0	0	0	0	2
CORT_0H01850	347	290	482	409	548	403	547	458	574											CORT_0H01850	347	290	482	409	548	403	547	458	574
CORT_0H01820	75	75	148	187	170	149	156	112	147											CORT_0H01820	75	75	148	187	170	149	156	112	147
CORT_0H01560	377	1083	556	1656	534	1578	1883	1182	1490											CORT_0H01560	377	1083	556	1656	534	1578	1883	1182	1490
CORT_0H01540	1926	3548	3268	4412	3072	4351	6431	5915	5317											CORT_0H01540	1926	3548	3268	4412	3072	4351	6431	5915	5317
CORT_0H01530	35	121	31	134	26	133	170	145	185											CORT_0H01530	35	121	31	134	26	133	170	145	185
CORT_0H01520	88	57	182	97	174	102	115	122	86											CORT_0H01520	88	57	182	97	174	102	115	122	86
CORT_0H01410	952	1302	893	1071	970	996	1352	1385	1133											CORT_0H01410	952	1302	893	1071	970	996	1352	1385	1133
CORT_0H01280	202	437	296	750	303	707	951	735	786											CORT_0H01280	202	437	296	750	303	707	951	735	786
CORT_0H01240	189	157	213	123	222	138	237	192	156											CORT_0H01240	189	157	213	123	222	138	237	192	156
CORT_0H01230	103	173	124	207	135	244	313	235	314											CORT_0H01230	103	173	124	207	135	244	313	235	314
CORT_0H01090	237	220	240	241	260	240	334	362	352											CORT_0H01090	237	220	240	241	260	240	334	362	352
CORT_0H01070	167	182	146	199	153	229	346	180	276											CORT_0H01070	167	182	146	199	153	229	346	180	276
CORT_0H01060	1945	2068	2609	3249	2535	3285	4762	3108	4113											CORT_0H01060	1945	2068	2609	3249	2535	3285	4762	3108	4113
CORT_0H00970	136	137	177	198	186	206	336	241	354											CORT_0H00970	136	137	177	198	186	206	336	241	354
CORT_0H00960	309	278	334	390	422	447	596	450	582											CORT_0H00960	309	278	334	390	422	447	596	450	582
CORT_0H00880	357	615	602	935	535	857	1171	1213	1002											CORT_0H00880	357	615	602	935	535	857	1171	1213	1002
CORT_0H00850	922	715	1119	938	1150	923	1265	906	1082											CORT_0H00850	922	715	1119	938	1150	923	1265	906	1082
CORT_0H00770	215	2302	94	1077	103	1054	849	1056	1230											CORT_0H00770	215	2302	94	1077	103	1054	849	1056	1230
CORT_0H00690	47	135	57	137	53	141	180	219	217											CORT_0H00690	47	135	57	137	53	141	180	219	217
CORT_0H00670	250	365	268	376	274	364	471	462	435											CORT_0H00670	250	365	268	376	274	364	471	462	435
CORT_0H00520	334	162	475	295	463	247	380	376	377											CORT_0H00520	334	162	475	295	463	247	380	376	377
CORT_0H00470	328	310	446	459	416	456	711	525	564											CORT_0H00470	328	310	446	459	416	456	711	525	564
CORT_0H00430	910	1261	1554	1851	1393	1672	1857	1420	1785											CORT_0H00430	910	1261	1554	1851	1393	1672	1857	1420	1785
CORT_0H00380	1567	549	1706	579	1367	562	572	970	443											CORT_0H00380	1567	549	1706	579	1367	562	572	970	443
CORT_0H00240	675	495	760	547	881	670	1114	488	882											CORT_0H00240	675	495	760	547	881	670	1114	488	882
CORT_0H00190	8	19	12	27	12	21	47	39	45											CORT_0H00190	8	19	12	27	12	21	47	39	45
CORT_0G04160	24	83	34	92	20	79	157	170	191											CORT_0G04160	24	83	34	92	20	79	157	170	191
CORT_0G03900	210	209	197	218	196	216	283	315	262											CORT_0G03900	210	209	197	218	196	216	283	315	262
CORT_0G03890	453	326	514	408	583	444	814	868	720											CORT_0G03890	453	326	514	408	583	444	814	868	720
CORT_0G03740	0	0	0	1	0	0	4	10	1											CORT_0G03740	0	0	0	1	0	0	4	10	1
CORT_0G03400	20	66	54	84	43	105	89	59	82											CORT_0G03400	20	66	54	84	43	105	89	59	82
CORT_0G03380	4	1	2	2	0	1	6	3	5											CORT_0G03380	4	1	2	2	0	1	6	3	5
CORT_0G03320	209	288	177	169	181	192	231	309	214											CORT_0G03320	209	288	177	169	181	192	231	309	214
CORT_0G03250	3	1	1	1	3	0	6	7	8											CORT_0G03250	3	1	1	1	3	0	6	7	8
CORT_0G03240	0	19	1	28	1	33	36	42	23											CORT_0G03240	0	19	1	28	1	33	36	42	23
CORT_0G03130	237	161	370	245	364	236	385	283	487											CORT_0G03130	237	161	370	245	364	236	385	283	487
CORT_0G03120	125	157	200	225	199	227	325	326	325											CORT_0G03120	125	157	200	225	199	227	325	326	325
CORT_0G02970	59	49	81	63	59	67	79	72	78											CORT_0G02970	59	49	81	63	59	67	79	72	78
CORT_0G02960	245	319	330	381	325	369	497	441	503											CORT_0G02960	245	319	330	381	325	369	497	441	503
CORT_0G02950	5	9	3	3	3	3	6	8	25											CORT_0G02950	5	9	3	3	3	3	6	8	25
CORT_0G02850	1	1	1	2	0	3	10	15	8											CORT_0G02850	1	1	1	2	0	3	10	15	8
CORT_0G02830	512	1143	718	1469	746	1422	2262	2448	1742											CORT_0G02830	512	1143	718	1469	746	1422	2262	2448	1742
CORT_0G02770	73	56	102	51	91	55	144	142	167											CORT_0G02770	73	56	102	51	91	55	144	142	167
CORT_0G02750	922	1082	1649	1529	1507	1483	2338	2212	1955											CORT_0G02750	922	1082	1649	1529	1507	1483	2338	2212	1955
CORT_0G02740	379	568	456	467	438	508	818	1119	665											CORT_0G02740	379	568	456	467	438	508	818	1119	665
CORT_0G02670	0	0	0	0	0	0	0	1	0											CORT_0G02670	0	0	0	0	0	0	0	1	0
CORT_0G02630	89	81	171	146	156	183	334	133	166											CORT_0G02630	89	81	171	146	156	183	334	133	166
CORT_0G02410	63	76	58	145	67	107	115	137	124											CORT_0G02410	63	76	58	145	67	107	115	137	124
CORT_0G02330	0	0	0	0	2	0	0	1	0											CORT_0G02330	0	0	0	0	2	0	0	1	0
CORT_0G02320	384	276	883	618	771	571	612	383	448											CORT_0G02320	384	276	883	618	771	571	612	383	448
CORT_0G02280	39	1	106	2	116	0	14	7	7											CORT_0G02280	39	1	106	2	116	0	14	7	7
CORT_0G02270	284	157	291	199	289	168	187	152	160											CORT_0G02270	284	157	291	199	289	168	187	152	160
CORT_0G02260	109	238	188	278	186	257	517	478	425											CORT_0G02260	109	238	188	278	186	257	517	478	425
CORT_0G02190	254	53	553	100	551	83	99	87	94											CORT_0G02190	254	53	553	100	551	83	99	87	94
CORT_0G01960	111	75	140	130	155	147	194	238	149											CORT_0G01960	111	75	140	130	155	147	194	238	149
CORT_0G01900	133	261	213	358	254	398	532	449	495											CORT_0G01900	133	261	213	358	254	398	532	449	495
CORT_0G01860	269	398	442	475	419	492	556	354	442											CORT_0G01860	269	398	442	475	419	492	556	354	442
CORT_0G01730	13	22	56	56	72	70	48	31	31											CORT_0G01730	13	22	56	56	72	70	48	31	31
CORT_0G01580	3	0	3	6	5	1	4	5	8											CORT_0G01580	3	0	3	6	5	1	4	5	8
CORT_0G01430	17	161	11	88	16	83	149	306	124											CORT_0G01430	17	161	11	88	16	83	149	306	124
CORT_0G01220	1009	1888	2256	3553	2196	3368	4060	2342	2985											CORT_0G01220	1009	1888	2256	3553	2196	3368	4060	2342	2985
CORT_0G01010	22	1452	19	454	9	382	855	503	777											CORT_0G01010	22	1452	19	454	9	382	855	503	777
CORT_0G00900	123	174	215	270	178	231	328	248	294											CORT_0G00900	123	174	215	270	178	231	328	248	294
CORT_0G00850	111	206	176	334	160	280	430	381	476											CORT_0G00850	111	206	176	334	160	280	430	381	476
CORT_0G00710	8624	1414	5866	1397	5941	1415	2851	1984	3130											CORT_0G00710	8624	1414	5866	1397	5941	1415	2851	1984	3130
CORT_0G00610	872	908	673	843	723	920	780	340	595											CORT_0G00610	872	908	673	843	723	920	780	340	595
CORT_0G00560	5	8	6	2	7	1	0	3	2											CORT_0G00560	5	8	6	2	7	1	0	3	2
CORT_0G00520	291	423	316	480	346	566	888	487	735											CORT_0G00520	291	423	316	480	346	566	888	487	735
CORT_0G00480	6709	7720	5663	6888	5615	7011	6303	3079	4687											CORT_0G00480	6709	7720	5663	6888	5615	7011	6303	3079	4687
CORT_0G00370	616	676	757	766	743	724	1522	980	1553											CORT_0G00370	616	676	757	766	743	724	1522	980	1553
CORT_0G00200	487	353	439	280	404	307	495	560	304											CORT_0G00200	487	353	439	280	404	307	495	560	304
CORT_0G00150	1816	1486	2282	2159	2323	2280	3857	3417	3444											CORT_0G00150	1816	1486	2282	2159	2323	2280	3857	3417	3444
CORT_0G00120	7	403	7	465	9	580	1576	1164	1870											CORT_0G00120	7	403	7	465	9	580	1576	1164	1870
CORT_0F04740	212	152	234	225	222	161	205	208	155											CORT_0F04740	212	152	234	225	222	161	205	208	155
CORT_0F04700	136	59	134	52	118	55	102	125	75											CORT_0F04700	136	59	134	52	118	55	102	125	75
CORT_0F04540	172	166	509	594	462	555	1011	272	800											CORT_0F04540	172	166	509	594	462	555	1011	272	800
CORT_0F04370	78	63	129	237	84	168	136	48	147											CORT_0F04370	78	63	129	237	84	168	136	48	147
CORT_0F04240	1468	1377	2162	2023	2039	1955	2591	1825	2327											CORT_0F04240	1468	1377	2162	2023	2039	1955	2591	1825	2327
CORT_0F04170	263	357	489	628	491	600	703	288	534											CORT_0F04170	263	357	489	628	491	600	703	288	534
CORT_0F04120	736	1902	1316	2741	1277	2672	3474	2388	3275											CORT_0F04120	736	1902	1316	2741	1277	2672	3474	2388	3275
CORT_0F04020	4126	203	3152	145	3189	204	230	157	246											CORT_0F04020	4126	203	3152	145	3189	204	230	157	246
CORT_0F04010	451	287	789	454	863	546	981	359	1036											CORT_0F04010	451	287	789	454	863	546	981	359	1036
CORT_0F04000	747	1017	883	1250	751	1094	1582	1749	1855											CORT_0F04000	747	1017	883	1250	751	1094	1582	1749	1855
CORT_0F03830	167	107	361	277	339	265	329	167	326											CORT_0F03830	167	107	361	277	339	265	329	167	326
CORT_0F03805	81	50	94	75	97	47	80	68	94											CORT_0F03805	81	50	94	75	97	47	80	68	94
CORT_0F03780	65	109	126	172	126	163	276	281	270											CORT_0F03780	65	109	126	172	126	163	276	281	270
CORT_0F03720	0	0	0	1	0	0	2	2	0											CORT_0F03720	0	0	0	1	0	0	2	2	0
CORT_0F03710	126	352	159	112	134	109	125	126	135											CORT_0F03710	126	352	159	112	134	109	125	126	135
CORT_0F03440	755	771	791	625	757	593	818	487	733											CORT_0F03440	755	771	791	625	757	593	818	487	733
CORT_0F03150	427	609	753	1170	752	1096	1750	1093	1399											CORT_0F03150	427	609	753	1170	752	1096	1750	1093	1399
CORT_0F03060	99	324	106	225	130	250	384	432	340											CORT_0F03060	99	324	106	225	130	250	384	432	340
CORT_0F02990	229	349	139	166	180	242	320	348	311											CORT_0F02990	229	349	139	166	180	242	320	348	311
CORT_0F02980	979	582	843	440	956	554	178	300	328											CORT_0F02980	979	582	843	440	956	554	178	300	328
CORT_0F02960	1137	1392	1934	2136	1767	1989	2657	1910	2083											CORT_0F02960	1137	1392	1934	2136	1767	1989	2657	1910	2083
CORT_0F02890	0	1	1	0	1	1	5	3	7											CORT_0F02890	0	1	1	0	1	1	5	3	7
CORT_0F02850	158	97	240	122	242	131	182	216	222											CORT_0F02850	158	97	240	122	242	131	182	216	222
CORT_0F02670	397	442	545	655	563	622	864	780	678											CORT_0F02670	397	442	545	655	563	622	864	780	678
CORT_0F02650	70	85	211	216	179	208	368	361	330											CORT_0F02650	70	85	211	216	179	208	368	361	330
CORT_0F02590	157	255	118	270	129	234	291	292	282											CORT_0F02590	157	255	118	270	129	234	291	292	282
CORT_0F02420	11657	12288	9023	9530	9409	9879	25012	32177	17128											CORT_0F02420	11657	12288	9023	9530	9409	9879	25012	32177	17128
CORT_0F02270	4	8	2	9	0	5	8	14	11											CORT_0F02270	4	8	2	9	0	5	8	14	11
CORT_0F02110	11	26	12	14	8	41	31	19	46											CORT_0F02110	11	26	12	14	8	41	31	19	46
CORT_0F01990	304	76	315	80	250	44	184	185	200											CORT_0F01990	304	76	315	80	250	44	184	185	200
CORT_0F01640	3	3	8	3	7	2	21	24	16											CORT_0F01640	3	3	8	3	7	2	21	24	16
CORT_0F01600	67	128	61	168	62	186	514	506	798											CORT_0F01600	67	128	61	168	62	186	514	506	798
CORT_0F01590	165	157	201	177	178	191	275	242	297											CORT_0F01590	165	157	201	177	178	191	275	242	297
CORT_0F01400	47	122	86	134	61	144	245	162	192											CORT_0F01400	47	122	86	134	61	144	245	162	192
CORT_0F01340	208	201	248	232	278	278	453	310	574											CORT_0F01340	208	201	248	232	278	278	453	310	574
CORT_0F01300	995	907	1268	1258	1177	1215	1521	1578	1567											CORT_0F01300	995	907	1268	1258	1177	1215	1521	1578	1567
CORT_0F01260	182	2163	129	1547	82	1301	305	582	149											CORT_0F01260	182	2163	129	1547	82	1301	305	582	149
CORT_0F01250	105	1895	99	1111	62	1062	267	555	191											CORT_0F01250	105	1895	99	1111	62	1062	267	555	191
CORT_0F01040	393	209	583	222	522	241	571	581	592											CORT_0F01040	393	209	583	222	522	241	571	581	592
CORT_0F00877	4642	4569	2525	2338	2360	2303	3873	4969	3808											CORT_0F00877	4642	4569	2525	2338	2360	2303	3873	4969	3808
CORT_0F00710	426	474	560	603	559	605	867	1083	783											CORT_0F00710	426	474	560	603	559	605	867	1083	783
CORT_0F00680	2451	2612	1443	1519	1504	1699	2178	3200	2279											CORT_0F00680	2451	2612	1443	1519	1504	1699	2178	3200	2279
CORT_0F00500	2	6	6	7	15	8	8	8	14											CORT_0F00500	2	6	6	7	15	8	8	8	14
CORT_0F00490	2169	1933	2330	1820	2395	1836	2652	2887	2483											CORT_0F00490	2169	1933	2330	1820	2395	1836	2652	2887	2483
CORT_0F00440	23	64	23	54	17	45	71	106	91											CORT_0F00440	23	64	23	54	17	45	71	106	91
CORT_0F00370	979	894	1593	1336	1646	1311	1500	904	1352											CORT_0F00370	979	894	1593	1336	1646	1311	1500	904	1352
CORT_0F00350	295	275	422	486	456	473	651	260	551											CORT_0F00350	295	275	422	486	456	473	651	260	551
CORT_0F00210	323	555	406	607	390	589	843	850	735											CORT_0F00210	323	555	406	607	390	589	843	850	735
CORT_0F00170	206	122	200	174	167	160	342	423	336											CORT_0F00170	206	122	200	174	167	160	342	423	336
CORT_0F00100	72	39	80	26	78	18	8	9	13											CORT_0F00100	72	39	80	26	78	18	8	9	13
CORT_0E04255	0	0	0	0	0	0	1	0	0											CORT_0E04255	0	0	0	0	0	0	1	0	0
CORT_0E04240	919	927	1735	1493	1699	1606	2522	2003	2042											CORT_0E04240	919	927	1735	1493	1699	1606	2522	2003	2042
CORT_0E04210	0	3	8	8	7	10	5	8	8											CORT_0E04210	0	3	8	8	7	10	5	8	8
CORT_0E03960	1	2	4	2	2	1	2	1	3											CORT_0E03960	1	2	4	2	2	1	2	1	3
CORT_0E03900	10	22	2	4	1	4	7	10	8											CORT_0E03900	10	22	2	4	1	4	7	10	8
CORT_0E03890	1	3	2	1	0	1	0	2	0											CORT_0E03890	1	3	2	1	0	1	0	2	0
CORT_0E03770	66	145	113	224	108	208	226	348	311											CORT_0E03770	66	145	113	224	108	208	226	348	311
CORT_0E03690	97	85	146	129	128	127	215	121	269											CORT_0E03690	97	85	146	129	128	127	215	121	269
CORT_0E03440	492	633	556	879	590	878	1152	966	996											CORT_0E03440	492	633	556	879	590	878	1152	966	996
CORT_0E03410	72	56	115	131	85	112	186	91	165											CORT_0E03410	72	56	115	131	85	112	186	91	165
CORT_0E03260	290	260	414	341	348	323	472	438	412											CORT_0E03260	290	260	414	341	348	323	472	438	412
CORT_0E03250	746	771	763	597	722	655	610	610	867											CORT_0E03250	746	771	763	597	722	655	610	610	867
CORT_0E03200	8526	10261	3569	4741	3994	5189	5744	8607	5698											CORT_0E03200	8526	10261	3569	4741	3994	5189	5744	8607	5698
CORT_0E03060	597	355	699	298	678	331	426	419	404											CORT_0E03060	597	355	699	298	678	331	426	419	404
CORT_0E03000	48	57	65	86	71	92	116	104	105											CORT_0E03000	48	57	65	86	71	92	116	104	105
CORT_0E02940	6	24	11	90	4	97	7	6	9											CORT_0E02940	6	24	11	90	4	97	7	6	9
CORT_0E02930	0	0	0	1	0	1	0	0	2											CORT_0E02930	0	0	0	1	0	1	0	0	2
CORT_0E02870	152	175	221	241	253	268	433	329	383											CORT_0E02870	152	175	221	241	253	268	433	329	383
CORT_0E02860	555	619	699	829	714	866	1084	959	898											CORT_0E02860	555	619	699	829	714	866	1084	959	898
CORT_0E02670	1573	1327	2300	1891	2237	1850	4383	3979	4400											CORT_0E02670	1573	1327	2300	1891	2237	1850	4383	3979	4400
CORT_0E02600	401	400	666	700	673	633	912	541	705											CORT_0E02600	401	400	666	700	673	633	912	541	705
CORT_0E02560	437	317	533	326	484	328	398	295	328											CORT_0E02560	437	317	533	326	484	328	398	295	328
CORT_0E02550	58	37	33	21	28	26	37	54	43											CORT_0E02550	58	37	33	21	28	26	37	54	43
CORT_0E02420	1	0	3	0	4	0	1	0	0											CORT_0E02420	1	0	3	0	4	0	1	0	0
CORT_0E02390	130	134	276	228	192	204	245	177	194											CORT_0E02390	130	134	276	228	192	204	245	177	194
CORT_0E02340	179	215	284	300	289	291	350	280	273											CORT_0E02340	179	215	284	300	289	291	350	280	273
CORT_0E02200	32	11	15	2	15	9	21	15	17											CORT_0E02200	32	11	15	2	15	9	21	15	17
CORT_0E02180	508	395	686	666	573	663	700	485	746											CORT_0E02180	508	395	686	666	573	663	700	485	746
CORT_0E02160	92	118	134	168	133	146	384	396	421											CORT_0E02160	92	118	134	168	133	146	384	396	421
CORT_0E02150	96	87	85	87	123	104	184	145	226											CORT_0E02150	96	87	85	87	123	104	184	145	226
CORT_0E02080	33	66	49	59	55	49	84	96	105											CORT_0E02080	33	66	49	59	55	49	84	96	105
CORT_0E02060	1	6	7	2	4	3	12	6	4											CORT_0E02060	1	6	7	2	4	3	12	6	4
CORT_0E02010	145	34	195	63	180	51	99	63	106											CORT_0E02010	145	34	195	63	180	51	99	63	106
CORT_0E01810	2017	1888	2895	2733	2819	2756	3532	3074	3337											CORT_0E01810	2017	1888	2895	2733	2819	2756	3532	3074	3337
CORT_0E01770	71	142	57	162	58	162	348	354	259											CORT_0E01770	71	142	57	162	58	162	348	354	259
CORT_0E01660	233	363	216	286	256	331	588	225	445											CORT_0E01660	233	363	216	286	256	331	588	225	445
CORT_0E01640	3	2	1	3	1	3	10	8	8											CORT_0E01640	3	2	1	3	1	3	10	8	8
CORT_0E01450	120	117	174	167	166	179	244	290	272											CORT_0E01450	120	117	174	167	166	179	244	290	272
CORT_0E01420	814	1093	2319	3102	1827	2460	1780	746	1477											CORT_0E01420	814	1093	2319	3102	1827	2460	1780	746	1477
CORT_0E01400	160	30	226	67	220	52	189	122	103											CORT_0E01400	160	30	226	67	220	52	189	122	103
CORT_0E01380	49	125	66	174	73	193	224	114	210											CORT_0E01380	49	125	66	174	73	193	224	114	210
CORT_0E01260	2373	3332	1717	1612	1685	1714	2351	2338	1520											CORT_0E01260	2373	3332	1717	1612	1685	1714	2351	2338	1520
CORT_0E01150	16	83	33	85	29	70	60	45	97											CORT_0E01150	16	83	33	85	29	70	60	45	97
CORT_0E00990	619	205	560	182	597	190	431	415	309											CORT_0E00990	619	205	560	182	597	190	431	415	309
CORT_0E00940	8206	19630	7184	18555	7260	18740	41802	53555	29080											CORT_0E00940	8206	19630	7184	18555	7260	18740	41802	53555	29080
CORT_0E00920	256	122	284	137	269	138	40	53	34											CORT_0E00920	256	122	284	137	269	138	40	53	34
CORT_0E00880	205	302	153	251	193	240	580	628	439											CORT_0E00880	205	302	153	251	193	240	580	628	439
CORT_0E00840	2556	3371	3267	4551	3148	4417	4458	3737	4293											CORT_0E00840	2556	3371	3267	4551	3148	4417	4458	3737	4293
CORT_0E00770	617	687	928	751	939	740	1143	1336	976											CORT_0E00770	617	687	928	751	939	740	1143	1336	976
CORT_0E00760	740	1662	969	1849	991	1806	2752	3017	2184											CORT_0E00760	740	1662	969	1849	991	1806	2752	3017	2184
CORT_0E00730	102	150	121	120	136	122	239	245	255											CORT_0E00730	102	150	121	120	136	122	239	245	255
CORT_0E00680	5215	1407	4404	2616	4119	2320	2392	1975	2406											CORT_0E00680	5215	1407	4404	2616	4119	2320	2392	1975	2406
CORT_0E00520	504	570	1226	1206	1195	1107	1569	907	1566											CORT_0E00520	504	570	1226	1206	1195	1107	1569	907	1566
CORT_0E00450	784	100	525	180	541	152	324	413	277											CORT_0E00450	784	100	525	180	541	152	324	413	277
CORT_0E00420	724	1038	349	313	330	350	435	278	367											CORT_0E00420	724	1038	349	313	330	350	435	278	367
CORT_0E00260	218	222	368	341	369	340	524	485	455											CORT_0E00260	218	222	368	341	369	340	524	485	455
CORT_0E00250	2	4	1	7	0	5	5	4	5											CORT_0E00250	2	4	1	7	0	5	5	4	5
CORT_0E00190	295	430	280	340	288	356	494	594	510											CORT_0E00190	295	430	280	340	288	356	494	594	510
CORT_0D07590	403	310	513	591	1048	0	982	952	839											CORT_0D07590	403	310	513	591	1048	0	982	952	839
CORT_0D07580	346	406	878	1088	1718	0	2563	1322	2497											CORT_0D07580	346	406	878	1088	1718	0	2563	1322	2497
CORT_0D07550	104	68	195	137	370	0	184	99	198											CORT_0D07550	104	68	195	137	370	0	184	99	198
CORT_0D07340	302	478	641	1137	1141	0	1212	701	1139											CORT_0D07340	302	478	641	1137	1141	0	1212	701	1139
CORT_0D07320	0	0	0	0	4	0	1	0	2											CORT_0D07320	0	0	0	0	4	0	1	0	2
CORT_0D07270	824	840	1127	994	1885	1	746	472	853											CORT_0D07270	824	840	1127	994	1885	1	746	472	853
CORT_0D07150	1	17	9	17	10	0	19	5	24											CORT_0D07150	1	17	9	17	10	0	19	5	24
CORT_0D07050	913	835	940	985	2036	0	1130	1068	1184											CORT_0D07050	913	835	940	985	2036	0	1130	1068	1184
CORT_0D06740	113	85	140	87	279	1	149	118	131											CORT_0D06740	113	85	140	87	279	1	149	118	131
CORT_0D06640	518	838	1358	1815	1283	1693	3342	3796	3150											CORT_0D06640	518	838	1358	1815	1283	1693	3342	3796	3150
CORT_0D06630	147	87	152	116	172	94	182	178	174											CORT_0D06630	147	87	152	116	172	94	182	178	174
CORT_0D06600	137	41	131	44	127	54	64	75	86											CORT_0D06600	137	41	131	44	127	54	64	75	86
CORT_0D06570	31	21	35	45	53	45	66	42	67											CORT_0D06570	31	21	35	45	53	45	66	42	67
CORT_0D06420	484	433	515	487	506	555	693	412	494											CORT_0D06420	484	433	515	487	506	555	693	412	494
CORT_0D06380	1655	1795	2515	2571	2378	2613	4165	3139	3445											CORT_0D06380	1655	1795	2515	2571	2378	2613	4165	3139	3445
CORT_0D06300	18	51	44	94	37	84	215	143	180											CORT_0D06300	18	51	44	94	37	84	215	143	180
CORT_0D06210	46	46	108	113	61	84	232	175	256											CORT_0D06210	46	46	108	113	61	84	232	175	256
CORT_0D05960	714	724	755	675	800	726	1020	1296	883											CORT_0D05960	714	724	755	675	800	726	1020	1296	883
CORT_0D05920	9	22	14	20	12	21	57	37	61											CORT_0D05920	9	22	14	20	12	21	57	37	61
CORT_0D05830	207	346	300	500	294	508	848	677	975											CORT_0D05830	207	346	300	500	294	508	848	677	975
CORT_0D05800	0	6	1	6	1	6	13	3	20											CORT_0D05800	0	6	1	6	1	6	13	3	20
CORT_0D05750	347	247	441	384	428	360	572	395	434											CORT_0D05750	347	247	441	384	428	360	572	395	434
CORT_0D05710	418	451	526	531	554	550	814	877	743											CORT_0D05710	418	451	526	531	554	550	814	877	743
CORT_0D05310	107	149	145	167	157	160	259	223	256											CORT_0D05310	107	149	145	167	157	160	259	223	256
CORT_0D05090	426	490	347	332	427	485	740	280	517											CORT_0D05090	426	490	347	332	427	485	740	280	517
CORT_0D05020	44	54	89	95	93	87	127	113	128											CORT_0D05020	44	54	89	95	93	87	127	113	128
CORT_0D04980	508	726	594	723	601	738	1169	989	1201											CORT_0D04980	508	726	594	723	601	738	1169	989	1201
CORT_0D04920	369	635	555	740	505	777	1040	1067	993											CORT_0D04920	369	635	555	740	505	777	1040	1067	993
CORT_0D04830	1426	2045	2424	3107	2257	3009	4309	3169	3417											CORT_0D04830	1426	2045	2424	3107	2257	3009	4309	3169	3417
CORT_0D04810	245	522	310	657	312	635	767	859	855											CORT_0D04810	245	522	310	657	312	635	767	859	855
CORT_0D04650	18	19	7	4	12	12	32	88	53											CORT_0D04650	18	19	7	4	12	12	32	88	53
CORT_0D04630	246	269	253	248	248	261	316	393	311											CORT_0D04630	246	269	253	248	248	261	316	393	311
CORT_0D04620	228	174	190	149	220	140	137	126	162											CORT_0D04620	228	174	190	149	220	140	137	126	162
CORT_0D04550	405	484	207	198	215	234	327	375	226											CORT_0D04550	405	484	207	198	215	234	327	375	226
CORT_0D04500	1	0	0	0	0	0	0	1	0											CORT_0D04500	1	0	0	0	0	0	0	1	0
CORT_0D04490	45	52	75	106	92	92	111	86	45											CORT_0D04490	45	52	75	106	92	92	111	86	45
CORT_0D04430	17	19	0	0	1	0	4	2	1											CORT_0D04430	17	19	0	0	1	0	4	2	1
CORT_0D04410	1	0	0	0	2	0	0	0	0											CORT_0D04410	1	0	0	0	2	0	0	0	0
CORT_0D04240	17	7	20	18	12	4	26	22	23											CORT_0D04240	17	7	20	18	12	4	26	22	23
CORT_0D04200	41	146	86	128	67	133	110	76	133											CORT_0D04200	41	146	86	128	67	133	110	76	133
CORT_0D04190	598	2175	255	1062	366	1351	503	254	724											CORT_0D04190	598	2175	255	1062	366	1351	503	254	724
CORT_0D04120	726	1386	1000	1583	1020	1607	2121	1950	1782											CORT_0D04120	726	1386	1000	1583	1020	1607	2121	1950	1782
CORT_0D04010	360	448	425	514	438	574	1044	1286	1219											CORT_0D04010	360	448	425	514	438	574	1044	1286	1219
CORT_0D03990	689	1134	632	1127	638	1112	1421	1361	1278											CORT_0D03990	689	1134	632	1127	638	1112	1421	1361	1278
CORT_0D03810	176	232	247	255	200	204	439	376	412											CORT_0D03810	176	232	247	255	200	204	439	376	412
CORT_0D03780	491	205	369	163	428	174	271	142	167											CORT_0D03780	491	205	369	163	428	174	271	142	167
CORT_0D03510	478	657	720	1014	748	932	1401	886	1325											CORT_0D03510	478	657	720	1014	748	932	1401	886	1325
CORT_0D03490	239	168	368	258	393	280	455	382	576											CORT_0D03490	239	168	368	258	393	280	455	382	576
CORT_0D03410	99	73	344	176	297	173	322	160	287											CORT_0D03410	99	73	344	176	297	173	322	160	287
CORT_0D03350	56	104	128	136	118	139	160	104	141											CORT_0D03350	56	104	128	136	118	139	160	104	141
CORT_0D03320	344	342	632	549	569	565	546	434	600											CORT_0D03320	344	342	632	549	569	565	546	434	600
CORT_0D03280	402	434	579	660	472	603	716	661	635											CORT_0D03280	402	434	579	660	472	603	716	661	635
CORT_0D03180	168	620	66	254	52	228	172	178	233											CORT_0D03180	168	620	66	254	52	228	172	178	233
CORT_0D03160	311	275	503	366	435	355	378	392	379											CORT_0D03160	311	275	503	366	435	355	378	392	379
CORT_0D03150	9	5	14	22	19	16	25	30	31											CORT_0D03150	9	5	14	22	19	16	25	30	31
CORT_0D02820	101	100	64	64	83	74	130	55	110											CORT_0D02820	101	100	64	64	83	74	130	55	110
CORT_0D02800	43	25	31	35	37	31	31	29	67											CORT_0D02800	43	25	31	35	37	31	31	29	67
CORT_0D02620	10	1	7	2	7	2	3	3	5											CORT_0D02620	10	1	7	2	7	2	3	3	5
CORT_0D02600	254	296	129	169	122	212	158	66	177											CORT_0D02600	254	296	129	169	122	212	158	66	177
CORT_0D02560	120	198	148	174	102	129	305	112	241											CORT_0D02560	120	198	148	174	102	129	305	112	241
CORT_0D02530	1561	947	1169	734	1284	682	1242	1308	951											CORT_0D02530	1561	947	1169	734	1284	682	1242	1308	951
CORT_0D02450	167	249	88	103	113	141	282	123	192											CORT_0D02450	167	249	88	103	113	141	282	123	192
CORT_0D02440	866	855	1318	1463	1234	1428	1791	1028	1507											CORT_0D02440	866	855	1318	1463	1234	1428	1791	1028	1507
CORT_0D02160	198	210	311	211	291	202	350	316	318											CORT_0D02160	198	210	311	211	291	202	350	316	318
CORT_0D02110	178	145	159	114	160	107	246	120	171											CORT_0D02110	178	145	159	114	160	107	246	120	171
CORT_0D02070	697	1120	1089	2077	1113	2014	2975	2455	2955											CORT_0D02070	697	1120	1089	2077	1113	2014	2975	2455	2955
CORT_0D01970	541	451	573	438	584	514	807	653	699											CORT_0D01970	541	451	573	438	584	514	807	653	699
CORT_0D01700	812	635	657	611	624	539	653	874	701											CORT_0D01700	812	635	657	611	624	539	653	874	701
CORT_0D01680	683	829	1297	1346	1250	1278	1685	1309	1620											CORT_0D01680	683	829	1297	1346	1250	1278	1685	1309	1620
CORT_0D01630	33	40	84	112	63	99	120	68	106											CORT_0D01630	33	40	84	112	63	99	120	68	106
CORT_0D01570	162	155	341	271	332	272	378	354	355											CORT_0D01570	162	155	341	271	332	272	378	354	355
CORT_0D01410	3977	2466	2291	1494	1743	1089	1852	1527	2375											CORT_0D01410	3977	2466	2291	1494	1743	1089	1852	1527	2375
CORT_0D01270	215	161	277	159	262	137	367	388	308											CORT_0D01270	215	161	277	159	262	137	367	388	308
CORT_0D01250	585	979	252	538	144	337	536	571	640											CORT_0D01250	585	979	252	538	144	337	536	571	640
CORT_0D01240	3	13	2	15	3	7	28	27	31											CORT_0D01240	3	13	2	15	3	7	28	27	31
CORT_0D01210	110	700	95	389	34	179	9	27	17											CORT_0D01210	110	700	95	389	34	179	9	27	17
CORT_0D01170	77	37	58	37	61	44	70	108	71											CORT_0D01170	77	37	58	37	61	44	70	108	71
CORT_0D01140	1310	1285	2280	2290	2214	2108	2984	2222	2646											CORT_0D01140	1310	1285	2280	2290	2214	2108	2984	2222	2646
CORT_0D01130	108	82	137	130	161	101	170	204	206											CORT_0D01130	108	82	137	130	161	101	170	204	206
CORT_0D01070	1172	1701	805	1290	758	1359	1871	2470	1615											CORT_0D01070	1172	1701	805	1290	758	1359	1871	2470	1615
CORT_0D01060	2189	1575	2264	1853	2535	2082	3037	2936	1784											CORT_0D01060	2189	1575	2264	1853	2535	2082	3037	2936	1784
CORT_0D01050	126	80	137	116	145	145	178	139	245											CORT_0D01050	126	80	137	116	145	145	178	139	245
CORT_0D00900	1	3	0	1	2	2	2	4	5											CORT_0D00900	1	3	0	1	2	2	2	4	5
CORT_0D00800	91	119	133	192	132	193	341	291	355											CORT_0D00800	91	119	133	192	132	193	341	291	355
CORT_0D00660	5710	9248	2482	3071	2491	3080	3901	3439	3818											CORT_0D00660	5710	9248	2482	3071	2491	3080	3901	3439	3818
CORT_0D00600	25	69	34	99	30	114	141	94	115											CORT_0D00600	25	69	34	99	30	114	141	94	115
CORT_0D00550	38	61	34	53	48	57	166	262	148											CORT_0D00550	38	61	34	53	48	57	166	262	148
CORT_0D00500	68	153	92	213	93	191	436	365	389											CORT_0D00500	68	153	92	213	93	191	436	365	389
CORT_0D00400	191	135	292	224	286	198	402	305	344											CORT_0D00400	191	135	292	224	286	198	402	305	344
CORT_0B11050	214	250	549	494	446	433	417	146	251											CORT_0B11050	214	250	549	494	446	433	417	146	251
CORT_0B10980	1855	3760	737	1432	607	1177	1184	2197	1409											CORT_0B10980	1855	3760	737	1432	607	1177	1184	2197	1409
CORT_0B10460	3	4	4	9	1	4	20	24	19											CORT_0B10460	3	4	4	9	1	4	20	24	19
CORT_0B10330	18255	18530	14526	15011	14079	14350	21280	24501	17661											CORT_0B10330	18255	18530	14526	15011	14079	14350	21280	24501	17661
CORT_0B10170	85	147	104	262	105	202	242	137	156											CORT_0B10170	85	147	104	262	105	202	242	137	156
CORT_0B10020	22	36	52	71	54	87	121	55	105											CORT_0B10020	22	36	52	71	54	87	121	55	105
CORT_0B09790	52	149	51	235	67	222	273	218	263											CORT_0B09790	52	149	51	235	67	222	273	218	263
CORT_0B09730	710	330	750	237	757	253	430	478	344											CORT_0B09730	710	330	750	237	757	253	430	478	344
CORT_0B09640	178	132	329	268	288	242	293	204	183											CORT_0B09640	178	132	329	268	288	242	293	204	183
CORT_0B09600	116	90	160	138	145	125	197	187	176											CORT_0B09600	116	90	160	138	145	125	197	187	176
CORT_0B09570	158	147	239	216	208	179	220	210	175											CORT_0B09570	158	147	239	216	208	179	220	210	175
CORT_0B09530	375	373	418	483	366	472	502	573	579											CORT_0B09530	375	373	418	483	366	472	502	573	579
CORT_0B09520	1141	1949	1321	1835	1265	1769	2363	2895	2067											CORT_0B09520	1141	1949	1321	1835	1265	1769	2363	2895	2067
CORT_0B09420	1060	1083	1595	1509	1634	1683	2671	1219	2038											CORT_0B09420	1060	1083	1595	1509	1634	1683	2671	1219	2038
CORT_0B09360	2	4	0	0	1	1	0	11	1											CORT_0B09360	2	4	0	0	1	1	0	11	1
CORT_0B09340	188	331	261	378	239	320	570	510	620											CORT_0B09340	188	331	261	378	239	320	570	510	620
CORT_0B09130	27	32	13	12	22	8	67	182	15											CORT_0B09130	27	32	13	12	22	8	67	182	15
CORT_0B08920	138	175	187	210	152	193	248	289	265											CORT_0B08920	138	175	187	210	152	193	248	289	265
CORT_0B08910	845	720	1071	827	1053	771	2043	2339	2106											CORT_0B08910	845	720	1071	827	1053	771	2043	2339	2106
CORT_0B08840	676	449	1231	879	1232	846	1207	1126	1131											CORT_0B08840	676	449	1231	879	1232	846	1207	1126	1131
CORT_0B08610	277	319	323	429	312	437	635	423	578											CORT_0B08610	277	319	323	429	312	437	635	423	578
CORT_0B08340	125	53	131	102	135	103	97	73	125											CORT_0B08340	125	53	131	102	135	103	97	73	125
CORT_0B08320	45	53	15	23	32	31	59	45	51											CORT_0B08320	45	53	15	23	32	31	59	45	51
CORT_0B08310	168	189	294	349	317	348	511	290	428											CORT_0B08310	168	189	294	349	317	348	511	290	428
CORT_0B08180	1	8	1	6	1	6	3	3	0											CORT_0B08180	1	8	1	6	1	6	3	3	0
CORT_0B08110	358	388	256	225	338	315	657	397	603											CORT_0B08110	358	388	256	225	338	315	657	397	603
CORT_0B07950	383	542	219	423	311	434	728	506	427											CORT_0B07950	383	542	219	423	311	434	728	506	427
CORT_0B07910	13661	14853	11017	11291	12327	12992	11738	12364	15661											CORT_0B07910	13661	14853	11017	11291	12327	12992	11738	12364	15661
CORT_0B07800	3016	3838	4621	5195	4610	5115	7089	4905	5490											CORT_0B07800	3016	3838	4621	5195	4610	5115	7089	4905	5490
CORT_0B07780	43	40	78	42	63	40	177	153	210											CORT_0B07780	43	40	78	42	63	40	177	153	210
CORT_0B07750	11	12	35	30	21	14	38	9	52											CORT_0B07750	11	12	35	30	21	14	38	9	52
CORT_0B07440	404	296	518	337	495	365	600	731	499											CORT_0B07440	404	296	518	337	495	365	600	731	499
CORT_0B07430	116	107	150	145	156	115	161	186	140											CORT_0B07430	116	107	150	145	156	115	161	186	140
CORT_0B07420	572	302	536	185	632	249	539	191	329											CORT_0B07420	572	302	536	185	632	249	539	191	329
CORT_0B07390	107	173	203	317	188	298	347	271	262											CORT_0B07390	107	173	203	317	188	298	347	271	262
CORT_0B07370	17402	13927	11454	11289	11314	10005	3156	2788	2958											CORT_0B07370	17402	13927	11454	11289	11314	10005	3156	2788	2958
CORT_0B07040	543	875	1356	1728	1214	1659	2257	1461	1861											CORT_0B07040	543	875	1356	1728	1214	1659	2257	1461	1861
CORT_0B06940	94	95	179	118	170	135	123	67	67											CORT_0B06940	94	95	179	118	170	135	123	67	67
CORT_0B06870	114	77	166	124	144	94	164	112	133											CORT_0B06870	114	77	166	124	144	94	164	112	133
CORT_0B06820	348	248	466	445	443	379	484	388	524											CORT_0B06820	348	248	466	445	443	379	484	388	524
CORT_0B06760	70	73	111	68	103	69	82	71	87											CORT_0B06760	70	73	111	68	103	69	82	71	87
CORT_0B06690	63	98	50	82	70	88	180	150	194											CORT_0B06690	63	98	50	82	70	88	180	150	194
CORT_0B06670	1297	519	923	414	1075	487	1324	1611	635											CORT_0B06670	1297	519	923	414	1075	487	1324	1611	635
CORT_0B06590	410	653	135	174	99	132	104	161	108											CORT_0B06590	410	653	135	174	99	132	104	161	108
CORT_0B06570	199	1181	414	1872	514	1589	2443	2354	1587											CORT_0B06570	199	1181	414	1872	514	1589	2443	2354	1587
CORT_0B06470	455	507	766	683	707	765	1009	881	906											CORT_0B06470	455	507	766	683	707	765	1009	881	906
CORT_0B06420	105	105	151	135	121	129	245	190	233											CORT_0B06420	105	105	151	135	121	129	245	190	233
CORT_0B06400	16	17	11	23	17	27	23	19	31											CORT_0B06400	16	17	11	23	17	27	23	19	31
CORT_0B06360	972	1353	1600	2267	1400	2037	2050	1585	1291											CORT_0B06360	972	1353	1600	2267	1400	2037	2050	1585	1291
CORT_0B06180	1617	1345	2271	2032	2225	2020	2855	2556	2475											CORT_0B06180	1617	1345	2271	2032	2225	2020	2855	2556	2475
CORT_0B06170	451	447	687	818	675	721	744	424	496											CORT_0B06170	451	447	687	818	675	721	744	424	496
CORT_0B06160	778	1039	1422	1712	1446	1661	2390	2115	2243											CORT_0B06160	778	1039	1422	1712	1446	1661	2390	2115	2243
CORT_0B06130	319	374	250	323	261	318	463	356	381											CORT_0B06130	319	374	250	323	261	318	463	356	381
CORT_0B06080	62	80	51	90	66	115	208	138	172											CORT_0B06080	62	80	51	90	66	115	208	138	172
CORT_0B06070	96	90	212	131	195	132	318	234	306											CORT_0B06070	96	90	212	131	195	132	318	234	306
CORT_0B06040	263	378	283	539	329	530	809	582	722											CORT_0B06040	263	378	283	539	329	530	809	582	722
CORT_0B05960	284	364	396	437	382	420	549	455	430											CORT_0B05960	284	364	396	437	382	420	549	455	430
CORT_0B05930	74	41	64	37	55	33	107	70	86											CORT_0B05930	74	41	64	37	55	33	107	70	86
CORT_0B05920	50	56	138	95	119	105	157	123	237											CORT_0B05920	50	56	138	95	119	105	157	123	237
CORT_0B05810	222	134	320	203	294	200	167	144	135											CORT_0B05810	222	134	320	203	294	200	167	144	135
CORT_0B05740	1049	2973	429	1128	411	1258	1323	2985	894											CORT_0B05740	1049	2973	429	1128	411	1258	1323	2985	894
CORT_0B05710	171	314	229	270	259	296	435	295	332											CORT_0B05710	171	314	229	270	259	296	435	295	332
CORT_0B05695	10	3	8	4	7	3	1	4	8											CORT_0B05695	10	3	8	4	7	3	1	4	8
CORT_0B05680	457	89	545	167	496	138	403	236	212											CORT_0B05680	457	89	545	167	496	138	403	236	212
CORT_0B05550	253	197	328	303	272	281	342	227	313											CORT_0B05550	253	197	328	303	272	281	342	227	313
CORT_0B05520	0	6	3	14	2	9	20	7	19											CORT_0B05520	0	6	3	14	2	9	20	7	19
CORT_0B05500	14	35	28	41	25	44	61	38	53											CORT_0B05500	14	35	28	41	25	44	61	38	53
CORT_0B05480	282	183	340	246	351	229	382	424	470											CORT_0B05480	282	183	340	246	351	229	382	424	470
CORT_0B05420	138	193	164	223	168	197	318	298	296											CORT_0B05420	138	193	164	223	168	197	318	298	296
CORT_0B05380	56	48	107	52	112	42	137	132	90											CORT_0B05380	56	48	107	52	112	42	137	132	90
CORT_0B05230	643	832	936	1164	931	1238	1851	1530	1580											CORT_0B05230	643	832	936	1164	931	1238	1851	1530	1580
CORT_0B05140	4019	3895	4868	5470	4750	5607	5924	5814	6354											CORT_0B05140	4019	3895	4868	5470	4750	5607	5924	5814	6354
CORT_0B05040	44	36	78	65	56	43	59	47	60											CORT_0B05040	44	36	78	65	56	43	59	47	60
CORT_0B05000	1584	1918	2438	2702	2314	2607	3323	2592	3258											CORT_0B05000	1584	1918	2438	2702	2314	2607	3323	2592	3258
CORT_0B04930	125	105	140	113	165	108	132	121	113											CORT_0B04930	125	105	140	113	165	108	132	121	113
CORT_0B04860	39	56	45	51	35	44	75	83	83											CORT_0B04860	39	56	45	51	35	44	75	83	83
CORT_0B04710	174	224	169	226	148	232	516	455	334											CORT_0B04710	174	224	169	226	148	232	516	455	334
CORT_0B04700	992	977	836	712	792	576	412	590	397											CORT_0B04700	992	977	836	712	792	576	412	590	397
CORT_0B04680	56	51	92	115	87	76	121	132	112											CORT_0B04680	56	51	92	115	87	76	121	132	112
CORT_0B04640	159	129	236	212	256	196	207	193	204											CORT_0B04640	159	129	236	212	256	196	207	193	204
CORT_0B04540	37	15	26	19	30	20	40	27	54											CORT_0B04540	37	15	26	19	30	20	40	27	54
CORT_0B04350	1733	217	971	141	946	109	118	144	151											CORT_0B04350	1733	217	971	141	946	109	118	144	151
CORT_0B04340	797	733	878	750	870	771	931	920	789											CORT_0B04340	797	733	878	750	870	771	931	920	789
CORT_0B04310	128	322	204	431	148	390	716	613	679											CORT_0B04310	128	322	204	431	148	390	716	613	679
CORT_0B04300	574	643	904	955	780	909	808	431	617											CORT_0B04300	574	643	904	955	780	909	808	431	617
CORT_0B04210	355	199	637	355	632	324	481	355	311											CORT_0B04210	355	199	637	355	632	324	481	355	311
CORT_0B04160	2518	2174	4400	4083	4088	3822	4131	2280	3216											CORT_0B04160	2518	2174	4400	4083	4088	3822	4131	2280	3216
CORT_0B03550	106	218	197	367	173	402	442	209	278											CORT_0B03550	106	218	197	367	173	402	442	209	278
CORT_0B03435	489	810	688	1064	709	1129	1563	1452	1423											CORT_0B03435	489	810	688	1064	709	1129	1563	1452	1423
CORT_0B03430	787	804	463	350	530	388	82	47	87											CORT_0B03430	787	804	463	350	530	388	82	47	87
CORT_0B03340	1590	2942	3243	4272	2999	3993	4771	3839	3685											CORT_0B03340	1590	2942	3243	4272	2999	3993	4771	3839	3685
CORT_0B03130	105	189	451	560	368	520	560	170	348											CORT_0B03130	105	189	451	560	368	520	560	170	348
CORT_0B03110	173	113	221	199	229	182	202	182	192											CORT_0B03110	173	113	221	199	229	182	202	182	192
CORT_0B03100	60	206	103	331	88	289	431	323	439											CORT_0B03100	60	206	103	331	88	289	431	323	439
CORT_0B02850	2	3	2	2	2	1	1	1	0											CORT_0B02850	2	3	2	2	2	1	1	1	0
CORT_0B02810	180	26	114	25	105	30	53	68	55											CORT_0B02810	180	26	114	25	105	30	53	68	55
CORT_0B02730	729	623	901	782	855	782	1002	996	825											CORT_0B02730	729	623	901	782	855	782	1002	996	825
CORT_0B02720	129	326	144	523	169	500	597	488	459											CORT_0B02720	129	326	144	523	169	500	597	488	459
CORT_0B02550	116	96	125	103	144	112	124	49	338											CORT_0B02550	116	96	125	103	144	112	124	49	338
CORT_0B02530	1244	573	1587	801	1670	769	2244	5229	1127											CORT_0B02530	1244	573	1587	801	1670	769	2244	5229	1127
CORT_0B02490	2514	5295	606	2503	559	2320	2169	1759	1937											CORT_0B02490	2514	5295	606	2503	559	2320	2169	1759	1937
CORT_0B02430	82	95	75	44	73	52	322	132	514											CORT_0B02430	82	95	75	44	73	52	322	132	514
CORT_0B02380	245	470	356	594	332	624	1110	708	950											CORT_0B02380	245	470	356	594	332	624	1110	708	950
CORT_0B02360	334	367	343	358	317	347	756	675	632											CORT_0B02360	334	367	343	358	317	347	756	675	632
CORT_0B02000	19	55	33	78	35	74	94	68	59											CORT_0B02000	19	55	33	78	35	74	94	68	59
CORT_0B01960	55	74	147	115	102	100	147	118	155											CORT_0B01960	55	74	147	115	102	100	147	118	155
CORT_0B01940	15	26	14	24	24	24	25	33	38											CORT_0B01940	15	26	14	24	24	24	25	33	38
CORT_0B01930	76	199	144	289	160	311	353	347	347											CORT_0B01930	76	199	144	289	160	311	353	347	347
CORT_0B01830	160	175	185	223	207	207	240	190	258											CORT_0B01830	160	175	185	223	207	207	240	190	258
CORT_0B01680	1	17	4	58	7	46	118	83	103											CORT_0B01680	1	17	4	58	7	46	118	83	103
CORT_0B01660	336	408	364	389	386	436	776	562	669											CORT_0B01660	336	408	364	389	386	436	776	562	669
CORT_0B01480	1	2	0	2	1	2	2	4	0											CORT_0B01480	1	2	0	2	1	2	2	4	0
CORT_0B01420	249	310	148	182	140	202	215	172	214											CORT_0B01420	249	310	148	182	140	202	215	172	214
CORT_0B01350	24	60	30	57	27	45	88	97	84											CORT_0B01350	24	60	30	57	27	45	88	97	84
CORT_0B01270	136	211	205	259	202	240	334	373	329											CORT_0B01270	136	211	205	259	202	240	334	373	329
CORT_0B01240	11	0	8	1	12	3	0	2	3											CORT_0B01240	11	0	8	1	12	3	0	2	3
CORT_0B01080	0	0	0	0	0	0	0	0	0											CORT_0B01080	0	0	0	0	0	0	0	0	0
CORT_0B01010	282	186	376	213	361	202	261	344	303											CORT_0B01010	282	186	376	213	361	202	261	344	303
CORT_0B00990	4	10	8	8	8	18	19	16	31											CORT_0B00990	4	10	8	8	8	18	19	16	31
CORT_0B00890	136	104	30	34	50	74	71	25	76											CORT_0B00890	136	104	30	34	50	74	71	25	76
CORT_0B00860	11	26	31	42	26	54	61	59	81											CORT_0B00860	11	26	31	42	26	54	61	59	81
CORT_0B00830	1	2	1	16	0	1	0	1	0											CORT_0B00830	1	2	1	16	0	1	0	1	0
CORT_0B00780	103	159	254	353	209	343	456	106	216											CORT_0B00780	103	159	254	353	209	343	456	106	216
CORT_0B00660	233	13	204	24	230	11	22	27	23											CORT_0B00660	233	13	204	24	230	11	22	27	23
CORT_0B00610	749	2134	1233	2108	1196	1996	2248	3197	1725											CORT_0B00610	749	2134	1233	2108	1196	1996	2248	3197	1725
CORT_0B00590	256	446	319	443	313	398	434	541	373											CORT_0B00590	256	446	319	443	313	398	434	541	373
CORT_0B00570	398	334	510	385	489	456	577	247	374											CORT_0B00570	398	334	510	385	489	456	577	247	374
CORT_0B00560	285	315	235	233	271	265	415	210	271											CORT_0B00560	285	315	235	233	271	265	415	210	271
CORT_0B00520	225	154	239	158	224	170	298	304	265											CORT_0B00520	225	154	239	158	224	170	298	304	265
CORT_0B00480	157	586	176	438	168	318	384	473	438											CORT_0B00480	157	586	176	438	168	318	384	473	438
CORT_0B00420	84	83	116	120	116	117	132	112	115											CORT_0B00420	84	83	116	120	116	117	132	112	115
CORT_0B00320	187	218	323	341	302	361	453	377	495											CORT_0B00320	187	218	323	341	302	361	453	377	495
CORT_0B00290	1979	3654	2332	4166	2639	4786	3250	3357	4474											CORT_0B00290	1979	3654	2332	4166	2639	4786	3250	3357	4474
CORT_0B00240	1	0	3	1	2	0	1	0	1											CORT_0B00240	1	0	3	1	2	0	1	0	1
CORT_0B00170	1	4	1	1	3	2	5	7	6											CORT_0B00170	1	4	1	1	3	2	5	7	6
CORT_0B00100	67	90	81	81	94	116	194	228	173											CORT_0B00100	67	90	81	81	94	116	194	228	173
CORT_0A13170	1	1	0	4	0	1	0	0	1											CORT_0A13170	1	1	0	4	0	1	0	0	1
CORT_0A13010	53	77	89	97	89	104	152	146	147											CORT_0A13010	53	77	89	97	89	104	152	146	147
CORT_0A12940	749	487	1125	599	1132	604	808	258	514											CORT_0A12940	749	487	1125	599	1132	604	808	258	514
CORT_0A12930	43	45	47	69	51	62	82	70	85											CORT_0A12930	43	45	47	69	51	62	82	70	85
CORT_0A12910	78	123	129	165	124	134	201	115	104											CORT_0A12910	78	123	129	165	124	134	201	115	104
CORT_0A12820	2	5	6	5	4	5	15	21	35											CORT_0A12820	2	5	6	5	4	5	15	21	35
CORT_0A12810	144	83	219	103	172	91	187	152	123											CORT_0A12810	144	83	219	103	172	91	187	152	123
CORT_0A12600	59	130	123	200	128	183	290	100	274											CORT_0A12600	59	130	123	200	128	183	290	100	274
CORT_0A12530	2	3	2	5	1	3	9	9	8											CORT_0A12530	2	3	2	5	1	3	9	9	8
CORT_0A12520	984	1070	1454	1430	1436	1531	1734	1321	1421											CORT_0A12520	984	1070	1454	1430	1436	1531	1734	1321	1421
CORT_0A12480	4664	5834	5713	7833	5647	7810	9083	6746	8900											CORT_0A12480	4664	5834	5713	7833	5647	7810	9083	6746	8900
CORT_0A12390	558	164	1063	363	1221	414	461	73	476											CORT_0A12390	558	164	1063	363	1221	414	461	73	476
CORT_0A12370	37	1405	11	574	17	551	677	968	413											CORT_0A12370	37	1405	11	574	17	551	677	968	413
CORT_0A12360	9	227	22	109	11	80	179	197	200											CORT_0A12360	9	227	22	109	11	80	179	197	200
CORT_0A12330	554	574	827	888	742	789	1340	1002	1035											CORT_0A12330	554	574	827	888	742	789	1340	1002	1035
CORT_0A12230	0	1	0	0	0	0	5	6	13											CORT_0A12230	0	1	0	0	0	0	5	6	13
CORT_0A12220	1	2	2	1	0	1	2	4	3											CORT_0A12220	1	2	2	1	0	1	2	4	3
CORT_0A12200	680	882	775	740	715	628	773	1434	907											CORT_0A12200	680	882	775	740	715	628	773	1434	907
CORT_0A12120	330	327	542	448	526	467	690	428	547											CORT_0A12120	330	327	542	448	526	467	690	428	547
CORT_0A12090	120	181	95	148	142	187	380	288	465											CORT_0A12090	120	181	95	148	142	187	380	288	465
CORT_0A11810	32	216	45	220	44	203	392	274	348											CORT_0A11810	32	216	45	220	44	203	392	274	348
CORT_0A11670	86	105	88	143	86	140	166	122	241											CORT_0A11670	86	105	88	143	86	140	166	122	241
CORT_0A11660	882	393	837	524	892	527	838	726	750											CORT_0A11660	882	393	837	524	892	527	838	726	750
CORT_0A11570	397	482	327	382	343	373	555	479	505											CORT_0A11570	397	482	327	382	343	373	555	479	505
CORT_0A11540	465	630	194	388	304	445	935	616	736											CORT_0A11540	465	630	194	388	304	445	935	616	736
CORT_0A11370	280	245	273	265	306	267	569	630	531											CORT_0A11370	280	245	273	265	306	267	569	630	531
CORT_0A11160	1007	1192	1012	1245	1053	1218	1636	1761	1305											CORT_0A11160	1007	1192	1012	1245	1053	1218	1636	1761	1305
CORT_0A11040	732	696	655	584	548	571	776	916	858											CORT_0A11040	732	696	655	584	548	571	776	916	858
CORT_0A10710	633	635	1484	1324	1303	1174	1015	516	806											CORT_0A10710	633	635	1484	1324	1303	1174	1015	516	806
CORT_0A10630	236	262	361	676	338	551	767	414	567											CORT_0A10630	236	262	361	676	338	551	767	414	567
CORT_0A10530	135	85	194	73	162	76	134	163	97											CORT_0A10530	135	85	194	73	162	76	134	163	97
CORT_0A10515	0	0	3	1	0	0	0	0	1											CORT_0A10515	0	0	3	1	0	0	0	0	1
CORT_0A10490	125	131	51	59	71	81	124	25	59											CORT_0A10490	125	131	51	59	71	81	124	25	59
CORT_0A10350	607	726	1065	1098	974	1053	1366	1170	1327											CORT_0A10350	607	726	1065	1098	974	1053	1366	1170	1327
CORT_0A10230	154	229	137	227	103	198	295	570	274											CORT_0A10230	154	229	137	227	103	198	295	570	274
CORT_0A10150	5	17	5	12	9	13	10	5	10											CORT_0A10150	5	17	5	12	9	13	10	5	10
CORT_0A10060	2275	2161	2847	2422	2916	2156	5139	6786	3820											CORT_0A10060	2275	2161	2847	2422	2916	2156	5139	6786	3820
CORT_0A10040	462	1032	596	1052	556	987	2253	2545	2060											CORT_0A10040	462	1032	596	1052	556	987	2253	2545	2060
CORT_0A10010	103	91	158	149	157	129	209	173	196											CORT_0A10010	103	91	158	149	157	129	209	173	196
CORT_0A10000	136	137	194	152	166	164	307	333	329											CORT_0A10000	136	137	194	152	166	164	307	333	329
CORT_0A09910	411	318	539	423	592	432	691	667	587											CORT_0A09910	411	318	539	423	592	432	691	667	587
CORT_0A09890	24	24	28	35	24	38	47	28	49											CORT_0A09890	24	24	28	35	24	38	47	28	49
CORT_0A09810	33	649	28	389	39	373	1376	2708	1125											CORT_0A09810	33	649	28	389	39	373	1376	2708	1125
CORT_0A09690	1114	1144	994	1000	1006	1072	1539	1788	1485											CORT_0A09690	1114	1144	994	1000	1006	1072	1539	1788	1485
CORT_0A09640	83	58	128	106	94	78	154	191	130											CORT_0A09640	83	58	128	106	94	78	154	191	130
CORT_0A09630	881	636	1403	857	1322	850	1174	722	987											CORT_0A09630	881	636	1403	857	1322	850	1174	722	987
CORT_0A09610	358	190	372	225	373	214	361	375	266											CORT_0A09610	358	190	372	225	373	214	361	375	266
CORT_0A09590	41	272	56	525	44	485	599	418	521											CORT_0A09590	41	272	56	525	44	485	599	418	521
CORT_0A09100	51	421	40	396	37	425	209	121	218											CORT_0A09100	51	421	40	396	37	425	209	121	218
CORT_0A09090	17	45	7	67	8	51	47	34	47											CORT_0A09090	17	45	7	67	8	51	47	34	47
CORT_0A09000	127	212	99	186	135	254	236	85	145											CORT_0A09000	127	212	99	186	135	254	236	85	145
CORT_0A08860	2	8	1	5	2	0	17	14	15											CORT_0A08860	2	8	1	5	2	0	17	14	15
CORT_0A08780	2333	2213	3297	3177	3417	3085	4581	3207	4165											CORT_0A08780	2333	2213	3297	3177	3417	3085	4581	3207	4165
CORT_0A08770	774	1000	471	562	582	770	1167	459	827											CORT_0A08770	774	1000	471	562	582	770	1167	459	827
CORT_0A08710	441	283	239	175	239	218	371	204	298											CORT_0A08710	441	283	239	175	239	218	371	204	298
CORT_0A08560	12	15	26	26	33	21	50	40	40											CORT_0A08560	12	15	26	26	33	21	50	40	40
CORT_0A08550	758	681	1268	1087	1292	1067	1576	1009	1297											CORT_0A08550	758	681	1268	1087	1292	1067	1576	1009	1297
CORT_0A08480	322	173	395	287	355	275	428	322	254											CORT_0A08480	322	173	395	287	355	275	428	322	254
CORT_0A08450	94	115	158	219	143	202	237	231	237											CORT_0A08450	94	115	158	219	143	202	237	231	237
CORT_0A08350	97	152	136	155	128	152	227	170	208											CORT_0A08350	97	152	136	155	128	152	227	170	208
CORT_0A08340	0	0	0	1	1	0	0	1	6											CORT_0A08340	0	0	0	1	1	0	0	1	6
CORT_0A08320	66	165	184	255	178	261	505	326	524											CORT_0A08320	66	165	184	255	178	261	505	326	524
CORT_0A08230	232	151	209	165	191	120	177	161	193											CORT_0A08230	232	151	209	165	191	120	177	161	193
CORT_0A08210	2993	3265	3540	4269	3517	4212	4546	3827	4889											CORT_0A08210	2993	3265	3540	4269	3517	4212	4546	3827	4889
CORT_0A08180	10	5	2	1	0	1	5	2	2											CORT_0A08180	10	5	2	1	0	1	5	2	2
CORT_0A08150	821	410	763	606	630	557	710	597	755											CORT_0A08150	821	410	763	606	630	557	710	597	755
CORT_0A08060	1158	1064	1685	1670	1662	1575	1628	1298	1484											CORT_0A08060	1158	1064	1685	1670	1662	1575	1628	1298	1484
CORT_0A07990	52	186	52	236	60	241	365	242	261											CORT_0A07990	52	186	52	236	60	241	365	242	261
CORT_0A07980	70	77	105	99	123	116	177	170	154											CORT_0A07980	70	77	105	99	123	116	177	170	154
CORT_0A07850	393	483	486	633	491	607	974	638	695											CORT_0A07850	393	483	486	633	491	607	974	638	695
CORT_0A07780	416	737	217	484	260	618	817	738	694											CORT_0A07780	416	737	217	484	260	618	817	738	694
CORT_0A07750	240	221	132	103	162	130	260	72	196											CORT_0A07750	240	221	132	103	162	130	260	72	196
CORT_0A07730	702	1041	987	1554	1007	1522	2215	1809	1999											CORT_0A07730	702	1041	987	1554	1007	1522	2215	1809	1999
CORT_0A07710	164	414	351	948	321	948	926	530	1382											CORT_0A07710	164	414	351	948	321	948	926	530	1382
CORT_0A07640	300	1913	58	608	84	560	1296	2562	773											CORT_0A07640	300	1913	58	608	84	560	1296	2562	773
CORT_0A07510	94	133	193	184	192	208	284	205	238											CORT_0A07510	94	133	193	184	192	208	284	205	238
CORT_0A07480	648	498	938	733	963	681	1304	1305	1227											CORT_0A07480	648	498	938	733	963	681	1304	1305	1227
CORT_0A07450	218	136	191	134	182	117	240	149	201											CORT_0A07450	218	136	191	134	182	117	240	149	201
CORT_0A07350	28567	33392	29842	31714	27800	29535	33314	24444	19425											CORT_0A07350	28567	33392	29842	31714	27800	29535	33314	24444	19425
CORT_0A07290	1020	1065	589	666	751	744	864	469	641											CORT_0A07290	1020	1065	589	666	751	744	864	469	641
CORT_0A07280	54	58	16	24	23	26	48	12	35											CORT_0A07280	54	58	16	24	23	26	48	12	35
CORT_0A07160	146	635	191	594	175	703	741	677	655											CORT_0A07160	146	635	191	594	175	703	741	677	655
CORT_0A07130	0	0	0	1	3	1	4	8	4											CORT_0A07130	0	0	0	1	3	1	4	8	4
CORT_0A07110	19	15	18	34	19	20	55	72	44											CORT_0A07110	19	15	18	34	19	20	55	72	44
CORT_0A06880	237	345	140	172	202	249	311	102	215											CORT_0A06880	237	345	140	172	202	249	311	102	215
CORT_0A06860	163	313	165	278	175	343	438	208	289											CORT_0A06860	163	313	165	278	175	343	438	208	289
CORT_0A06730	25	73	59	106	50	84	118	101	194											CORT_0A06730	25	73	59	106	50	84	118	101	194
CORT_0A06720	372	529	586	751	542	674	1013	885	954											CORT_0A06720	372	529	586	751	542	674	1013	885	954
CORT_0A06700	342	304	271	334	330	274	438	439	457											CORT_0A06700	342	304	271	334	330	274	438	439	457
CORT_0A06650	443	334	244	184	242	215	410	179	395											CORT_0A06650	443	334	244	184	242	215	410	179	395
CORT_0A06550	348	388	568	492	555	451	721	354	538											CORT_0A06550	348	388	568	492	555	451	721	354	538
CORT_0A06280	120	228	362	379	322	387	569	483	516											CORT_0A06280	120	228	362	379	322	387	569	483	516
CORT_0A06270	8793	13317	4846	7655	4495	7094	8006	14400	4119											CORT_0A06270	8793	13317	4846	7655	4495	7094	8006	14400	4119
CORT_0A06110	968	792	1479	1228	1480	1158	2072	1985	1719											CORT_0A06110	968	792	1479	1228	1480	1158	2072	1985	1719
CORT_0A06070	133	74	246	121	210	138	148	123	151											CORT_0A06070	133	74	246	121	210	138	148	123	151
CORT_0A05930	1446	2320	954	1073	567	599	1785	1500	2907											CORT_0A05930	1446	2320	954	1073	567	599	1785	1500	2907
CORT_0A05630	352	127	392	155	349	146	436	462	432											CORT_0A05630	352	127	392	155	349	146	436	462	432
CORT_0A05570	179	253	162	271	150	233	879	986	1010											CORT_0A05570	179	253	162	271	150	233	879	986	1010
CORT_0A05530	35	72	48	96	40	84	223	224	228											CORT_0A05530	35	72	48	96	40	84	223	224	228
CORT_0A05370	697	1152	885	1320	851	1347	4103	3198	3629											CORT_0A05370	697	1152	885	1320	851	1347	4103	3198	3629
CORT_0A05340	47	44	31	51	28	62	334	250	291											CORT_0A05340	47	44	31	51	28	62	334	250	291
CORT_0A05330	2	0	3	1	3	2	8	6	16											CORT_0A05330	2	0	3	1	3	2	8	6	16
CORT_0A05310	208	124	373	184	367	172	791	667	933											CORT_0A05310	208	124	373	184	367	172	791	667	933
CORT_0A05200	43	98	90	222	105	174	832	642	934											CORT_0A05200	43	98	90	222	105	174	832	642	934
CORT_0A05190	45	52	131	72	107	62	135	171	183											CORT_0A05190	45	52	131	72	107	62	135	171	183
CORT_0A05170	1436	1565	1382	1689	1350	1906	13779	18761	8130											CORT_0A05170	1436	1565	1382	1689	1350	1906	13779	18761	8130
CORT_0A05150	50	17	51	23	45	21	87	66	110											CORT_0A05150	50	17	51	23	45	21	87	66	110
CORT_0A05130	55	16	87	41	71	32	69	69	83											CORT_0A05130	55	16	87	41	71	32	69	69	83
CORT_0A05020	15	9	19	8	26	12	3060	6925	323											CORT_0A05020	15	9	19	8	26	12	3060	6925	323
CORT_0A04870	448	322	493	473	535	470	1177	1099	1129											CORT_0A04870	448	322	493	473	535	470	1177	1099	1129
CORT_0A04850	241	162	271	198	294	194	316	345	360											CORT_0A04850	241	162	271	198	294	194	316	345	360
CORT_0A04770	0	1	0	1	0	1	2	0	0											CORT_0A04770	0	1	0	1	0	1	2	0	0
CORT_0A04690	202	156	491	351	480	308	666	558	911											CORT_0A04690	202	156	491	351	480	308	666	558	911
CORT_0A04630	924	1149	1264	1621	1187	1589	2149	1534	1654											CORT_0A04630	924	1149	1264	1621	1187	1589	2149	1534	1654
CORT_0A04580	9	140	7	94	4	104	167	142	198											CORT_0A04580	9	140	7	94	4	104	167	142	198
CORT_0A04560	8	1	4	8	2	4	7	2	11											CORT_0A04560	8	1	4	8	2	4	7	2	11
CORT_0A04450	214	345	145	243	168	325	380	278	348											CORT_0A04450	214	345	145	243	168	325	380	278	348
CORT_0A04170	1524	1426	2545	2366	2506	2379	3592	2676	3245											CORT_0A04170	1524	1426	2545	2366	2506	2379	3592	2676	3245
CORT_0A04130	708	484	664	451	663	496	764	769	602											CORT_0A04130	708	484	664	451	663	496	764	769	602
CORT_0A04040	135	191	187	270	190	242	344	315	320											CORT_0A04040	135	191	187	270	190	242	344	315	320
CORT_0A04030	146	234	55	105	53	118	132	41	86											CORT_0A04030	146	234	55	105	53	118	132	41	86
CORT_0A04010	286	135	375	239	357	229	335	362	315											CORT_0A04010	286	135	375	239	357	229	335	362	315
CORT_0A04000	561	630	1054	1194	1029	1184	1198	827	1022											CORT_0A04000	561	630	1054	1194	1029	1184	1198	827	1022
CORT_0A03990	175	253	238	387	223	389	468	385	441											CORT_0A03990	175	253	238	387	223	389	468	385	441
CORT_0A03950	495	594	542	607	554	644	1099	912	1096											CORT_0A03950	495	594	542	607	554	644	1099	912	1096
CORT_0A03930	258	200	209	144	218	142	217	250	241											CORT_0A03930	258	200	209	144	218	142	217	250	241
CORT_0A03890	6	2	7	3	6	6	18	31	18											CORT_0A03890	6	2	7	3	6	6	18	31	18
CORT_0A03850	559	370	537	369	584	373	966	1119	1111											CORT_0A03850	559	370	537	369	584	373	966	1119	1111
CORT_0A03680	131	121	254	247	246	245	490	345	417											CORT_0A03680	131	121	254	247	246	245	490	345	417
CORT_0A03670	1030	1075	1636	1661	1563	1534	2095	1619	1752											CORT_0A03670	1030	1075	1636	1661	1563	1534	2095	1619	1752
CORT_0A03570	312	309	253	299	253	293	430	512	400											CORT_0A03570	312	309	253	299	253	293	430	512	400
CORT_0A03510	27	25	38	60	59	55	78	63	96											CORT_0A03510	27	25	38	60	59	55	78	63	96
CORT_0A03380	269	286	374	393	399	364	565	584	520											CORT_0A03380	269	286	374	393	399	364	565	584	520
CORT_0A03280	77	7	40	4	39	2	8	5	12											CORT_0A03280	77	7	40	4	39	2	8	5	12
CORT_0A03210	332	442	619	893	573	897	954	919	863											CORT_0A03210	332	442	619	893	573	897	954	919	863
CORT_0A02980	2542	2909	2796	3045	2952	3116	3491	2466	2853											CORT_0A02980	2542	2909	2796	3045	2952	3116	3491	2466	2853
CORT_0A02970	1204	1315	1760	1812	1744	1766	1990	1354	1505											CORT_0A02970	1204	1315	1760	1812	1744	1766	1990	1354	1505
CORT_0A02950	717	368	1121	696	1098	652	869	866	802											CORT_0A02950	717	368	1121	696	1098	652	869	866	802
CORT_0A02900	63	55	103	90	85	76	126	115	120											CORT_0A02900	63	55	103	90	85	76	126	115	120
CORT_0A02790	553	503	565	530	591	456	713	595	680											CORT_0A02790	553	503	565	530	591	456	713	595	680
CORT_0A02740	1106	1025	1136	1248	1345	1308	1925	1203	1555											CORT_0A02740	1106	1025	1136	1248	1345	1308	1925	1203	1555
CORT_0A02610	528	413	641	595	595	528	529	601	498											CORT_0A02610	528	413	641	595	595	528	529	601	498
CORT_0A02500	23	17	51	49	69	45	117	70	72											CORT_0A02500	23	17	51	49	69	45	117	70	72
CORT_0A02230	181	72	174	98	208	76	220	210	252											CORT_0A02230	181	72	174	98	208	76	220	210	252
CORT_0A02100	127	80	193	157	193	136	202	128	213											CORT_0A02100	127	80	193	157	193	136	202	128	213
CORT_0A02040	148	116	253	262	203	245	661	656	499											CORT_0A02040	148	116	253	262	203	245	661	656	499
CORT_0A01725	15	12	21	30	24	24	36	24	31											CORT_0A01725	15	12	21	30	24	24	36	24	31
CORT_0A01510	168	160	174	210	178	179	215	206	194											CORT_0A01510	168	160	174	210	178	179	215	206	194
CORT_0A01450	384	390	522	493	490	477	705	716	587											CORT_0A01450	384	390	522	493	490	477	705	716	587
CORT_0A01430	518	663	360	524	472	633	892	480	613											CORT_0A01430	518	663	360	524	472	633	892	480	613
CORT_0A01360	617	1231	143	326	206	322	534	532	384											CORT_0A01360	617	1231	143	326	206	322	534	532	384
CORT_0A01350	0	2	1	8	1	9	23	31	24											CORT_0A01350	0	2	1	8	1	9	23	31	24
CORT_0A01330	2	7	3	1	4	3	0	0	1											CORT_0A01330	2	7	3	1	4	3	0	0	1
CORT_0_Val(AAC)_4	0	0	0	0	0	0	2	0	4											CORT_0_Val(AAC)_4	0	0	0	0	0	0	2	0	4
CORT_0_Tyr(GTA)_55	0	0	0	0	1	0	0	0	0											CORT_0_Tyr(GTA)_55	0	0	0	0	1	0	0	0	0
CORT_0_Thr(CGT)_32	0	0	0	0	0	0	0	1	1											CORT_0_Thr(CGT)_32	0	0	0	0	0	0	0	1	1
CORT_0_Thr(AGT)_30	0	0	0	0	0	0	3	3	3											CORT_0_Thr(AGT)_30	0	0	0	0	0	0	3	3	3
CORT_0_Thr(AGT)_2	0	0	0	0	0	0	0	0	0											CORT_0_Thr(AGT)_2	0	0	0	0	0	0	0	0	0
CORT_0_Ser(TGA)_16	0	0	0	0	0	0	0	1	1											CORT_0_Ser(TGA)_16	0	0	0	0	0	0	0	1	1
CORT_0_Pro(AGG)_7	0	0	0	0	0	0	2	0	1											CORT_0_Pro(AGG)_7	0	0	0	0	0	0	2	0	1
CORT_0_Met(CAT)_53	0	0	0	0	0	1	0	2	6											CORT_0_Met(CAT)_53	0	0	0	0	0	1	0	2	6
CORT_0_Met(CAT)_25	0	0	0	0	0	0	1	1	0											CORT_0_Met(CAT)_25	0	0	0	0	0	0	1	1	0
CORT_0_Lys(CTT)_23	0	0	0	0	0	0	2	1	0											CORT_0_Lys(CTT)_23	0	0	0	0	0	0	2	1	0
CORT_0_Leu(TAA)_14	0	0	0	0	0	0	0	0	0											CORT_0_Leu(TAA)_14	0	0	0	0	0	0	0	0	0
CORT_0_Leu(TAA)_13	0	0	0	0	0	0	0	0	0											CORT_0_Leu(TAA)_13	0	0	0	0	0	0	0	0	0
CORT_0_Leu(CAA)_24	0	0	0	0	0	0	0	1	0											CORT_0_Leu(CAA)_24	0	0	0	0	0	0	0	1	0
CORT_0_Ile(AAT)_26	0	0	0	0	0	0	1	1	1											CORT_0_Ile(AAT)_26	0	0	0	0	0	0	1	1	1
CORT_0_Gly(TCC)_20	0	0	0	0	0	0	0	2	0											CORT_0_Gly(TCC)_20	0	0	0	0	0	0	0	2	0
CORT_0_Gly(GCC)_81	0	0	0	0	0	0	0	0	0											CORT_0_Gly(GCC)_81	0	0	0	0	0	0	0	0	0
CORT_0_Gln(CTG)_18	0	0	0	0	1	0	0	0	0											CORT_0_Gln(CTG)_18	0	0	0	0	1	0	0	0	0
CORT_0_Asp(GTC)_69	0	0	0	0	0	0	3	1	2											CORT_0_Asp(GTC)_69	0	0	0	0	0	0	3	1	2
CORT_0_Arg(CCG)_29	0	0	0	0	0	0	0	4	9											CORT_0_Arg(CCG)_29	0	0	0	0	0	0	0	4	9

## Sheet: Tab_7
Tab_7. Differential gene expression analysis between MCO456 hybrid compared to the 90-125 parental. Up-regulation corresponds to hybrid background. Columns correspond to DESeq2 metrics.
genes	baseMean	log2FoldChange	lfcSE	stat	pvalue	padj
CORT_0_Arg(ACG)_57	2.10702	-4.06337	2.30475	-1.76304	0.077894	0.238133
CORT_0_Met(CAT)_25	0.857274	1.35491	2.57196	0.5268	0.598332	0.762162
CORT_0_Pro(TGG)_28	1.04063	-3.05306	2.72197	-1.12164	0.262017	0.493774
CORT_0A02360	25.7671	1.71779	0.630208	2.72576	0.0064154	0.0457632
CORT_0A03280	8.43027	0.8819	0.740838	1.19041	0.233886	0.467538
CORT_0A03670	1249.85	-0.158602	0.19088	-0.830902	0.406029	0.598871
CORT_0A04580	112.144	-0.261447	0.261852	-0.998452	0.31806	0.557909
CORT_0A05060	747.3	-1.17336	0.462371	-2.5377	0.0111584	0.0596972
CORT_0A05100	155.962	-0.611005	0.355327	-1.71955	0.0855134	0.247295
CORT_0A05170	5850.28	-2.62539	0.366202	-7.16923	7.54228e-13	8.07024e-11
CORT_0A05330	4.48071	-1.99689	1.10983	-1.79928	0.0719739	0.227294
CORT_0A05530	138.769	-0.528958	0.317561	-1.66569	0.0957754	0.262768
CORT_0A07280	32.7233	0.963222	0.556935	1.7295	0.083719	0.247295
CORT_0A07290	498.96	0.165323	0.370942	0.445684	0.655826	0.788465
CORT_0A07710	1129.39	1.22909	0.329825	3.7265	0.000194156	0.00346244
CORT_0A07730	1292.6	-0.363278	0.16318	-2.22624	0.0259982	0.126446
CORT_0A08060	1019.58	-0.124898	0.213871	-0.58399	0.559227	0.747967
CORT_0A08150	396.346	-0.758391	0.230578	-3.28909	0.00100511	0.00896222
CORT_0A08180	1.2673	-2.12335	1.93931	-1.0949	0.273562	0.497243
CORT_0A08210	3450.54	0.208504	0.237834	0.87668	0.38066	0.579825
CORT_0A08570	83.2824	0.580025	0.403904	1.43605	0.150989	0.343742
CORT_0A08620	3827.68	0.204836	0.260526	0.786241	0.431726	0.615929
CORT_0A09590	398.21	0.20667	0.250084	0.826404	0.408575	0.598871
CORT_0A09630	638.022	-0.233603	0.248831	-0.938802	0.347833	0.579825
CORT_0A09640	144.761	0.568948	0.307238	1.85182	0.0640521	0.214174
CORT_0A10010	151.759	0.229464	0.256656	0.894052	0.371294	0.579825
CORT_0A10515	0.117673	-0.0490613	4.08047	-0.0120234	0.990407	0.998415
CORT_0A10530	90.1657	-0.220622	0.444476	-0.496365	0.619637	0.770944
CORT_0A11040	637.342	0.063467	0.301361	0.210601	0.833199	0.953223
CORT_0A11540	450.253	-0.638345	0.291632	-2.18887	0.0286065	0.13175
CORT_0B00450	13.4089	-0.797243	0.626154	-1.27324	0.202934	0.434278
CORT_0B00460	79.4527	2.22086	0.453252	4.89984	9.5917e-07	2.56578e-05
CORT_0B00470	119.508	0.320465	0.356852	0.898035	0.369167	0.579825
CORT_0B00480	705.148	1.78657	0.3435	5.20107	1.98143e-07	1.06006e-05
CORT_0B00520	211.141	-0.000509676	0.256646	-0.00198591	0.998415	0.998415
CORT_0B01270	220.16	-0.430367	0.287459	-1.49714	0.134356	0.319469
CORT_0B01560	279.063	-0.0506496	0.463323	-0.109318	0.91295	0.971147
CORT_0B03430	44.8999	-0.435599	0.470685	-0.925457	0.354728	0.579825
CORT_0B03435	864.954	-0.720625	0.270157	-2.66744	0.00764324	0.0511141
CORT_0B05140	4151.06	-0.167487	0.192693	-0.869189	0.384744	0.579825
CORT_0B05380	95.833	0.248751	0.337699	0.736606	0.461362	0.635917
CORT_0B05420	185.025	-0.572169	0.22403	-2.55398	0.0106498	0.0596972
CORT_0B05920	129.584	0.122131	0.313426	0.389663	0.696786	0.82366
CORT_0B07040	1134.31	-0.521646	0.239721	-2.17605	0.0295514	0.13175
CORT_0B09520	2064.97	0.375293	0.335311	1.11924	0.263039	0.493774
CORT_0B09530	360.442	-0.345256	0.226596	-1.52366	0.127593	0.310282
CORT_0C00960	257.056	0.14471	0.260753	0.554968	0.578917	0.762162
CORT_0C01010	1169.07	0.213418	0.471655	0.452488	0.650918	0.788465
CORT_0C01170	48217.8	0.685509	0.44419	1.54328	0.122763	0.30548
CORT_0C01180	55.5015	-0.449547	0.365105	-1.23128	0.218218	0.455002
CORT_0C01520	3.49576	-1.45251	1.13421	-1.28065	0.200318	0.434278
CORT_0C01700	245.125	-0.312111	0.211997	-1.47224	0.140955	0.327874
CORT_0C01900	301.133	0.331951	0.258005	1.28661	0.198231	0.434278
CORT_0C02460	250.715	0.6686	0.338679	1.97414	0.048366	0.172505
CORT_0C02470	312.382	0.540447	0.51623	1.04691	0.29514	0.526333
CORT_0C03440	1.62623	1.69686	1.87264	0.906136	0.364864	0.579825
CORT_0C03920	39.6743	-0.0214497	0.465229	-0.0461056	0.963226	0.991011
CORT_0C05230	61.6645	0.0526641	0.420566	0.125222	0.900348	0.971147
CORT_0D00340	146.284	-0.201288	0.274614	-0.732988	0.463566	0.635917
CORT_0D01600	4526.45	-0.218698	0.234222	-0.933721	0.350448	0.579825
CORT_0D01630	63.6679	-0.288725	0.355178	-0.8129	0.416275	0.601912
CORT_0D01970	512.416	-0.0511011	0.190736	-0.267915	0.788765	0.917368
CORT_0D02160	198.876	-0.579241	0.227298	-2.54838	0.0108224	0.0596972
CORT_0D02600	180.546	1.49093	0.43418	3.4339	0.000594972	0.0066606
CORT_0D02620	4.15583	1.06682	0.975613	1.09349	0.274181	0.497243
CORT_0D03150	31.9572	1.0324	0.396465	2.60401	0.0092139	0.0579934
CORT_0D03160	363.72	0.679592	0.227016	2.99358	0.00275725	0.0210733
CORT_0D03180	112.812	-0.754973	0.45815	-1.64787	0.0993783	0.265456
CORT_0D03490	343.947	0.0307094	0.329596	0.0931728	0.925766	0.971147
CORT_0D03720	1004.29	0.0388809	0.358051	0.108591	0.913527	0.971147
CORT_0D03780	162.828	0.441553	0.372845	1.18428	0.236302	0.467538
CORT_0D04120	1367.71	-0.112479	0.241507	-0.465739	0.641402	0.788465
CORT_0D04190	317.152	-0.311823	0.622689	-0.500769	0.616534	0.770944
CORT_0D04200	59.7925	-0.811387	0.407599	-1.99065	0.0465194	0.17164
CORT_0D04490	65.7041	0.310911	0.410731	0.75697	0.449068	0.63224
CORT_0D04500	0.678238	2.01221	3.2356	0.621896	0.534011	0.72328
CORT_0D04810	523.646	-0.452595	0.251763	-1.7977	0.0722243	0.227294
CORT_0D04830	2057.77	-0.814691	0.226274	-3.60046	0.000317659	0.00485564
CORT_0D05010	386.409	-0.00743835	0.284749	-0.0261225	0.97916	0.99781
CORT_0D05020	99.8708	0.316343	0.269417	1.17418	0.240323	0.467538
CORT_0D05310	176.783	-0.0233687	0.228019	-0.102485	0.918371	0.971147
CORT_0D06740	114.434	0.469828	0.244583	1.92093	0.0547406	0.188943
CORT_0D07270	568.4	0.375232	0.41204	0.910669	0.36247	0.579825
CORT_0D07320	0.753749	0.265607	2.61144	0.101709	0.918988	0.971147
CORT_0E00750	342.464	-0.0507125	0.419015	-0.121028	0.903669	0.971147
CORT_0E00760	1955.75	0.0155478	0.279718	0.0555838	0.955673	0.991011
CORT_0E00880	394.617	-0.060923	0.296887	-0.205206	0.837411	0.953223
CORT_0E01060	82.6505	-0.871651	0.431473	-2.02017	0.0433653	0.165717
CORT_0E01070	225.563	-0.692261	0.226508	-3.05624	0.00224133	0.0184478
CORT_0E01400	93.5993	-0.179298	0.339124	-0.528709	0.597007	0.762162
CORT_0E01925	31.031	1.67875	0.431291	3.89238	9.92636e-05	0.00212424
CORT_0E01950	6.24881	0.109047	1.03416	0.105445	0.916023	0.971147
CORT_0E01990	362.974	-0.816878	0.385984	-2.11635	0.0343147	0.137075
CORT_0E02200	18.3004	0.911315	0.562981	1.61873	0.105505	0.268786
CORT_0E02420	2.08976	3.93443	1.83251	2.14702	0.0317917	0.136069
CORT_0E03060	361.033	0.46268	0.218954	2.11314	0.034589	0.137075
CORT_0E03730	128.803	-0.439748	0.268698	-1.63659	0.101717	0.265456
CORT_0F02140	148.077	0.153584	0.39928	0.384651	0.700496	0.82366
CORT_0F02890	2.85035	-0.710938	1.3095	-0.542907	0.587194	0.762162
CORT_0F02980	577.659	2.27227	0.449212	5.05836	4.22877e-07	1.50826e-05
CORT_0F02990	321.852	0.762995	0.223884	3.40799	0.000654437	0.0066606
CORT_0F03690	23.3638	0.942474	0.553198	1.70368	0.0884403	0.249029
CORT_0G02410	121.822	0.723525	0.289979	2.49509	0.0125925	0.0641618
CORT_0G03120	216.029	-0.284692	0.232677	-1.22355	0.221122	0.455002
CORT_0G03130	389.431	0.855183	0.245168	3.48815	0.000486376	0.00650528
CORT_0G03380	2.42147	-1.22565	1.39906	-0.876057	0.380999	0.579825
CORT_0H00970	171.778	-0.893137	0.263026	-3.39562	0.000684734	0.0066606

## Sheet: Tab_8
Tab_8. Differential gene expression analysis between CP124 hybrid compared to the 90-125 parental. Up-regulation corresponds to hybrid background. Columns correspond to DESeq2 metrics.
genes	baseMean	log2FoldChange	lfcSE	stat	pvalue	padj
CORT_0H02770	155.088	0.0575013	0.225738	0.254726	0.798935	0.922995
CORT_0H02750	1162.2	0.239332	0.187855	1.27402	0.202656	0.419396
CORT_0H02570	58.1909	0.214675	0.434869	0.493655	0.62155	0.810971
CORT_0H02530	0	#N/A	#N/A	#N/A	#N/A	#N/A
CORT_0H02500	17.6834	-1.41983	0.517927	-2.74137	0.00611837	0.03778
CORT_0H02440	289.794	-0.140837	0.242676	-0.580351	0.561678	0.767244
CORT_0H02400	1.21351	0.921818	1.86498	0.494278	0.62111	#N/A
CORT_0H02370	431.061	0.0848028	0.15928	0.532414	0.594439	0.790619
CORT_0H02220	1189.6	-0.0657983	0.182311	-0.360913	0.718164	0.882179
CORT_0H02190	1239.56	-0.191577	0.212062	-0.903398	0.366315	0.627506
CORT_0H02160	1177.9	0.280682	0.225561	1.24437	0.213362	0.431556
CORT_0H01970	0.513087	-0.377254	3.37011	-0.111941	0.91087	#N/A
CORT_0H01850	438.043	-0.00229482	0.155542	-0.0147537	0.988229	0.995743
CORT_0H01820	137.375	0.483041	0.308564	1.56544	0.117479	0.288726
CORT_0H01560	1481.37	0.446538	0.184425	2.42124	0.0154675	0.0797172
CORT_0H01540	4915.98	0.000125122	0.128777	0.000971624	0.999225	0.999225
CORT_0H01530	147.38	0.162672	0.19562	0.831572	0.40565	0.660877
CORT_0H01520	95.4829	0.163619	0.284684	0.574739	0.565468	0.767244
CORT_0H01410	1228.26	0.348055	0.262271	1.32708	0.184482	0.396914
CORT_0H01280	715.329	0.125479	0.184029	0.681843	0.495338	0.729115
CORT_0H01240	166.222	0.0675361	0.276366	0.244372	0.806943	0.92315
CORT_0H01230	243.682	0.0587944	0.184468	0.318724	0.749936	0.904991
CORT_0H01090	287.395	-0.0585332	0.186031	-0.314642	0.753034	0.904991
CORT_0H01070	232.007	0.15024	0.246882	0.608552	0.542821	0.747949
CORT_0H01060	3350.47	0.0402701	0.189038	0.213027	0.831306	0.924841
CORT_0H00970	235.945	-0.263892	0.206777	-1.27621	0.20188	0.419396
CORT_0H00960	446.12	-0.0294184	0.181164	-0.162385	0.871002	0.943046
CORT_0H00880	949.753	0.012909	0.18346	0.0703644	0.943904	0.972947
CORT_0H00850	962.582	0.190524	0.131286	1.45121	0.146722	0.34112
CORT_0H00770	1372.87	1.08291	0.450999	2.40113	0.0163446	0.0826482
CORT_0H00690	169.664	-0.0557879	0.236765	-0.235626	0.813723	0.923169
CORT_0H00670	413.55	0.222583	0.177466	1.25423	0.20976	0.425876
CORT_0H00520	296.663	-0.18608	0.209679	-0.887449	0.374837	0.627506
CORT_0H00470	491.454	-0.0357396	0.159667	-0.223838	0.822884	0.924666
CORT_0H00430	1650.62	0.437804	0.141768	3.08816	0.00201397	0.0171347
CORT_0H00380	621.992	0.272899	0.366786	0.744029	0.456859	0.703668
CORT_0H00240	681.051	0.0125841	0.289662	0.043444	0.965348	0.981834
CORT_0H00190	31.5389	-0.444465	0.327694	-1.35634	0.17499	0.384405
CORT_0G04160	123.617	-0.504538	0.239359	-2.10787	0.0350421	0.13913
CORT_0G03900	249.867	0.104532	0.210634	0.496275	0.6197	0.810971
CORT_0G03890	570.415	-0.51623	0.181613	-2.84247	0.00447655	0.030762
CORT_0G03740	2.34824	-3.31835	1.76437	-1.88075	0.0600054	#N/A
CORT_0G03400	82.3281	0.672904	0.253083	2.65883	0.00784123	0.044241
CORT_0G03380	2.70726	-1.27593	1.10016	-1.15977	0.246141	#N/A
CORT_0G03320	240.448	0.337866	0.379821	0.889539	0.373713	0.627506
CORT_0G03250	3.36143	-2.86675	1.28395	-2.23276	0.0255646	#N/A
CORT_0G03240	29.9501	0.166728	0.402889	0.413831	0.678998	0.84496
CORT_0G03130	287.08	-0.331618	0.249829	-1.32738	0.184383	0.396914
CORT_0G03120	256.953	-0.17059	0.174228	-0.979122	0.32752	0.579719
CORT_0G02970	67.4981	0.163588	0.234473	0.697684	0.485375	0.726796
CORT_0G02960	414.358	0.0937036	0.138936	0.674435	0.500035	0.729115
CORT_0G02950	8.69069	-0.799095	0.90808	-0.879982	0.378869	0.627506
CORT_0G02850	5.82932	-1.96682	0.874464	-2.24917	0.0245016	0.109441
CORT_0G02830	1706.76	-0.165254	0.206261	-0.80119	0.423021	0.680899
CORT_0G02770	95.99	-0.953446	0.25176	-3.78712	0.000152406	0.00209461
CORT_0G02750	1718.84	-0.15601	0.148695	-1.0492	0.294088	0.54733
CORT_0G02740	680.488	-0.224527	0.317346	-0.707515	0.479247	0.723478
CORT_0G02670	0.151549	-0.43423	4.08047	-0.106417	0.915252	#N/A
CORT_0G02630	166.004	-0.0971447	0.389582	-0.249356	0.803085	0.922995
CORT_0G02410	117.32	0.297928	0.273948	1.08753	0.2768	0.526117
CORT_0G02330	0.151549	-0.43423	4.08047	-0.106417	0.915252	#N/A
CORT_0G02320	484.181	0.525945	0.286148	1.83802	0.0660601	0.207066
CORT_0G02280	4.42142	-2.67717	1.12138	-2.38738	0.0169689	0.084216
CORT_0G02270	174.06	0.598235	0.17728	3.37451	0.000739464	0.00825772
CORT_0G02260	352.654	-0.351292	0.166449	-2.11052	0.0348139	0.13913
CORT_0G02190	85.3285	0.260359	0.249183	1.04485	0.296093	0.549155
CORT_0G01960	150.656	-0.235541	0.315429	-0.746733	0.455225	0.703171
CORT_0G01900	406.582	-0.0218052	0.153857	-0.141724	0.887298	0.951184
CORT_0G01860	458.958	0.549692	0.171186	3.21109	0.00132234	0.0124347
CORT_0G01730	43.7469	0.92422	0.429745	2.15062	0.031506	0.130909
CORT_0G01580	3.68418	-0.8318	1.17908	-0.705468	0.480519	0.723478
CORT_0G01430	151.982	-0.256013	0.529455	-0.483541	0.628711	0.812023
CORT_0G01220	3017.07	0.423738	0.249402	1.69902	0.0893156	0.243011
CORT_0G01010	787.197	0.748376	0.589522	1.26946	0.204277	0.421124
CORT_0G00900	254.196	0.153107	0.173148	0.884256	0.376558	0.627506
CORT_0G00850	341.289	-0.13999	0.189716	-0.737891	0.460581	0.705346
CORT_0G00710	1954.2	-0.369093	0.217226	-1.69912	0.0892964	0.243011
CORT_0G00610	773.765	1.20543	0.296763	4.06193	4.86691e-05	0.000745333
CORT_0G00560	3.15423	1.71924	1.41823	1.21224	0.225421	#N/A
CORT_0G00520	582.95	0.01847	0.225221	0.0820085	0.93464	0.972313
CORT_0G00480	6309.55	1.18897	0.274983	4.3238	1.53364e-05	0.000265171
CORT_0G00370	994.212	-0.364025	0.205326	-1.77291	0.0762429	0.223312
CORT_0G00200	381.84	0.00845979	0.333776	0.0253457	0.979779	0.992744
CORT_0G00150	2663.05	-0.344837	0.143129	-2.40927	0.0159847	0.0815979
CORT_0G00120	927.172	-1.14563	0.224463	-5.10387	3.32781e-07	8.10776e-06
CORT_0F04740	186.462	0.436736	0.244533	1.786	0.0740988	0.22065
CORT_0F04700	76.0694	-0.335811	0.334373	-1.0043	0.315234	0.573242
CORT_0F04540	534.301	-0.156578	0.533428	-0.293531	0.769116	0.916103
CORT_0F04370	135.158	0.996475	0.522622	1.90668	0.0565615	0.184525
CORT_0F04240	1993.03	0.188381	0.152987	1.23135	0.218191	0.437209
CORT_0F04170	519.529	0.58585	0.321582	1.82178	0.0684888	0.209771
CORT_0F04120	2712.81	0.201472	0.163765	1.23025	0.218605	0.437209
CORT_0F04020	199.804	0.357862	0.293023	1.22127	0.221982	0.442314
CORT_0F04010	577.341	-0.356116	0.39928	-0.891895	0.372449	0.627506
CORT_0F04000	1399	-0.108765	0.181161	-0.600378	0.548254	0.753498
CORT_0F03830	238.617	0.15992	0.378474	0.42254	0.672631	0.844333
CORT_0F03805	67.9609	0.0294763	0.293389	0.100469	0.919972	0.964448
CORT_0F03780	203.224	-0.391146	0.195241	-2.0034	0.0451343	0.16346
CORT_0F03720	0.741849	-1.36726	2.37447	-0.575816	0.564739	#N/A
CORT_0F03710	176.964	1.1896	0.567897	2.09474	0.0361942	0.141606
CORT_0F03440	686.652	0.533844	0.279061	1.913	0.0557482	0.183319
CORT_0F03150	1147.61	-0.0500193	0.240287	-0.208165	0.8351	0.924841
CORT_0F03060	325.786	0.0163952	0.304196	0.0538969	0.957017	0.978019
CORT_0F02990	294.273	0.198251	0.384938	0.51502	0.606539	0.800751
CORT_0F02980	434.803	1.49246	0.356494	4.18649	2.83297e-05	0.000460143
CORT_0F02960	2010.85	0.249847	0.15632	1.59831	0.109974	0.27991
CORT_0F02890	2.49084	-2.35885	1.37548	-1.71493	0.0863574	#N/A
CORT_0F02850	156.67	-0.316097	0.22621	-1.39736	0.162304	0.366351
CORT_0F02670	663.612	0.0785699	0.166399	0.472177	0.636801	0.816567
CORT_0F02650	246.43	-0.576481	0.314868	-1.83087	0.0671204	0.207957
CORT_0F02590	273.899	0.34222	0.198958	1.72006	0.0854213	0.238468
CORT_0F02420	16927.5	-0.690636	0.343267	-2.01195	0.0442252	0.16346
CORT_0F02270	9.14339	-0.0685377	0.630274	-0.108743	0.913407	0.964448
CORT_0F02110	29.5953	0.296587	0.542302	0.546904	0.584445	0.783156
CORT_0F01990	120.162	-0.968427	0.325687	-2.97348	0.00294439	0.0219193
CORT_0F01640	10.1734	-2.40931	0.703659	-3.42398	0.00061712	0.00751765
CORT_0F01600	349.543	-1.40509	0.269479	-5.21409	1.84723e-07	5.21113e-06
CORT_0F01590	218.32	-0.107899	0.174856	-0.617069	0.537189	0.746176
CORT_0F01400	162.753	-0.0456573	0.197403	-0.23129	0.81709	0.923169
CORT_0F01340	326.783	-0.382933	0.264061	-1.45017	0.147012	0.34112
CORT_0F01300	1323.56	0.0440423	0.149837	0.293934	0.768809	0.916103
CORT_0F01260	1181.38	2.80639	0.540454	5.19265	2.07327e-07	5.55637e-06
CORT_0F01250	990.504	2.54685	0.520855	4.88975	1.00966e-06	2.2549e-05
CORT_0F01040	378.42	-0.852991	0.171913	-4.96177	6.98548e-07	1.62792e-05
CORT_0F00877	3706.18	0.116236	0.417969	0.278097	0.780938	0.922995
CORT_0F00710	719.272	-0.194546	0.224916	-0.864969	0.387056	0.636387
CORT_0F00680	2288.42	0.159773	0.38212	0.418121	0.675858	0.84496
CORT_0F00500	8.38229	0.00350916	0.620488	0.00565548	0.995488	0.997997
CORT_0F00490	2253.1	0.0110123	0.208491	0.0528192	0.957876	0.978019
CORT_0F00440	71.156	-0.186964	0.361541	-0.517131	0.605065	0.800751
CORT_0F00370	1218.02	0.439821	0.204334	2.15246	0.0313611	0.130909
CORT_0F00350	441.895	0.284123	0.340008	0.835638	0.403359	0.659147
CORT_0F00210	690.773	0.0543114	0.171579	0.316539	0.751594	0.904991
CORT_0F00170	245.204	-0.768773	0.230421	-3.33639	0.000848744	0.00909853
CORT_0F00100	21.4634	2.03195	0.563407	3.60654	0.000310306	0.0041581
CORT_0E04255	0.126904	-0.43423	4.08047	-0.106417	0.915252	#N/A
CORT_0E04240	1703.07	-0.197409	0.185033	-1.06688	0.286025	0.539799
CORT_0E04210	7.02255	0.480223	0.707961	0.678319	0.497569	0.729115
CORT_0E03960	1.84887	0.283284	1.2432	0.227867	0.81975	#N/A
CORT_0E03900	10.1353	0.88792	0.907218	0.978729	0.327714	0.579719
CORT_0E03890	1.37382	1.8531	1.86076	0.995884	0.319307	#N/A
CORT_0E03770	239.218	-0.128009	0.285237	-0.448781	0.65359	0.832124
CORT_0E03690	150.802	-0.303972	0.322273	-0.943212	0.345573	0.601386
CORT_0E03440	906.84	0.135878	0.123281	1.10219	0.27038	0.521427
CORT_0E03410	118.802	-0.0521151	0.35342	-0.147459	0.88277	0.948456
CORT_0E03260	368.214	0.0021384	0.145974	0.0146492	0.988312	0.995743
CORT_0E03250	704.138	0.501569	0.287662	1.7436	0.0812286	0.231588
CORT_0E03200	7070.45	0.58157	0.454184	1.28047	0.200378	0.41791
CORT_0E03060	374.032	0.196287	0.221398	0.886578	0.375306	0.627506
CORT_0E03000	91.6347	0.0447463	0.222752	0.200879	0.840793	0.924841
CORT_0E02940	43.4908	3.73012	0.58973	6.32513	2.5302e-10	9.68706e-09
CORT_0E02930	0.652966	0.449561	2.52276	0.178202	0.858564	#N/A
CORT_0E02870	294.086	-0.223668	0.167116	-1.3384	0.180765	0.392268
CORT_0E02860	868.655	0.170623	0.138328	1.23347	0.217401	0.437209
CORT_0E02670	2781.74	-0.820006	0.127425	-6.4352	1.23312e-10	5.08423e-09
CORT_0E02600	637.881	0.203241	0.226509	0.897276	0.369571	0.627506
CORT_0E02560	336.805	0.467374	0.170536	2.74063	0.0061322	0.03778
CORT_0E02550	36.2801	-0.131157	0.439251	-0.298593	0.765251	0.916103
CORT_0E02420	0.126904	-0.43423	4.08047	-0.106417	0.915252	#N/A
CORT_0E02390	196.742	0.393411	0.20437	1.925	0.0542297	0.181619
CORT_0E02340	285.242	0.35679	0.15926	2.2403	0.0250717	0.110151
CORT_0E02200	11.9399	-0.693468	0.673429	-1.02976	0.303124	0.556439
CORT_0E02180	606.416	0.347732	0.228292	1.52319	0.127712	0.302892
CORT_0E02160	253.69	-0.963041	0.186619	-5.16046	2.46338e-07	6.28748e-06
CORT_0E02150	132.859	-0.465873	0.251661	-1.85119	0.0641417	0.202235
CORT_0E02080	75.3936	-0.176594	0.309019	-0.571467	0.567683	0.767244
CORT_0E02060	5.32197	-0.407792	0.873288	-0.466962	0.640527	0.819385
CORT_0E02010	66.1045	-0.33953	0.307086	-1.10565	0.268877	0.521427
CORT_0E01810	2843.85	0.0816645	0.128519	0.635428	0.525149	0.742691
CORT_0E01770	227.524	-0.522375	0.221489	-2.35847	0.0183505	0.0894172
CORT_0E01660	370.58	0.219577	0.357102	0.614884	0.538631	0.746176
CORT_0E01640	5.18613	-1.17907	0.784693	-1.50259	0.132944	0.312534
CORT_0E01450	204.746	-0.298239	0.222594	-1.33984	0.180298	0.392268
CORT_0E01420	1835.66	1.24002	0.396469	3.12765	0.00176209	0.0157413
CORT_0E01400	86.0433	-0.960277	0.33879	-2.83443	0.00459074	0.0311473
CORT_0E01380	172.627	0.374937	0.279575	1.3411	0.17989	0.392268
CORT_0E01260	2260.9	0.688157	0.429732	1.60136	0.109297	0.27991
CORT_0E01150	76.2025	0.777898	0.365658	2.12739	0.0333874	0.137659
CORT_0E00990	277.925	-0.461931	0.248936	-1.85562	0.0635075	0.202235
CORT_0E00940	29013.9	-0.603517	0.30628	-1.97047	0.0487842	0.174322
CORT_0E00920	97.4975	2.16134	0.282875	7.64062	2.16176e-14	1.65529e-12
CORT_0E00880	392.054	-0.511765	0.285043	-1.79539	0.0725913	0.220126
CORT_0E00840	4188.88	0.501828	0.104347	4.80921	1.51531e-06	3.24883e-05
CORT_0E00770	921.966	-0.146407	0.219087	-0.668257	0.503969	0.729115
CORT_0E00760	2180.25	-0.0596274	0.209621	-0.284453	0.776063	0.920287
CORT_0E00730	183.2	-0.372003	0.259502	-1.43353	0.151708	0.348993
CORT_0E00680	2186.73	0.407372	0.203092	2.00585	0.0448725	0.16346
CORT_0E00520	1119.51	0.0192216	0.296768	0.0647699	0.948357	0.975661
CORT_0E00450	227.622	-0.741095	0.285481	-2.59595	0.00943287	0.0526668
CORT_0E00420	513.899	1.29418	0.554386	2.33444	0.0195726	0.0928399
CORT_0E00260	382.311	-0.188271	0.171532	-1.09758	0.272387	0.521427
CORT_0E00250	5.10533	0.710179	0.749875	0.947063	0.343607	0.599913
CORT_0E00190	453.955	0.0340971	0.272833	0.124975	0.900544	0.961537
CORT_0D07590	567.954	-1.09101	1.89562	-0.575545	0.564923	0.767244
CORT_0D07580	1171.35	-1.56621	1.98897	-0.787447	0.43102	0.685675
CORT_0D07550	107.272	-0.683717	1.66912	-0.409627	0.68208	0.84496
CORT_0D07340	741.234	-0.384519	1.98999	-0.193227	0.846781	0.928169
CORT_0D07320	0.407282	-1.88365	3.47256	-0.542439	0.587516	#N/A
CORT_0D07270	665.279	0.40913	1.68144	0.243321	0.807757	0.92315
CORT_0D07150	13.6335	0.111422	1.12728	0.0988418	0.921264	0.964448
CORT_0D07050	847.721	-0.323893	1.99218	-0.162583	0.870847	0.943046
CORT_0D06740	91.2142	-0.614821	0.987502	-0.622603	0.533546	0.746176
CORT_0D06640	2289.35	-0.763791	0.277603	-2.75138	0.00593449	0.0374222
CORT_0D06630	133.803	-0.326856	0.201439	-1.6226	0.104674	0.276381
CORT_0D06600	59.3557	-0.179817	0.293532	-0.612597	0.540143	0.746176
CORT_0D06570	45.7868	-0.148209	0.350261	-0.423139	0.672194	0.844333
CORT_0D06420	514.61	0.424258	0.20049	2.1161	0.0343362	0.13913
CORT_0D06380	2870.74	-0.104035	0.13568	-0.766769	0.443219	0.693372
CORT_0D06300	119.205	-0.715638	0.244117	-2.93154	0.00337288	0.0247653
CORT_0D06210	139.217	-0.949379	0.308483	-3.07758	0.0020869	0.0173124
CORT_0D05960	879.185	-0.0661504	0.262136	-0.252351	0.80077	0.922995
CORT_0D05920	34.1514	-0.757592	0.359286	-2.1086	0.0349787	0.13913
CORT_0D05830	615.21	-0.369744	0.191709	-1.92868	0.053771	0.181619
CORT_0D05800	8.53996	-0.446147	0.784802	-0.568483	0.569707	0.767244
CORT_0D05750	389.343	0.0213377	0.181041	0.117861	0.906177	0.963712
CORT_0D05710	646.73	-0.151529	0.173763	-0.872043	0.383185	0.631961
CORT_0D05310	198.134	-0.103999	0.169735	-0.612716	0.540064	0.746176
CORT_0D05090	475.257	0.350195	0.376307	0.930609	0.352056	0.610686
CORT_0D05020	97.6471	-0.132619	0.231746	-0.572263	0.567144	0.767244
CORT_0D04980	907.743	-0.0820197	0.16713	-0.490754	0.6236	0.811286
CORT_0D04920	863.319	-0.0080059	0.150023	-0.0533647	0.957441	0.978019
CORT_0D04830	3121.25	0.101015	0.151942	0.664824	0.506163	0.729115
CORT_0D04810	709.514	0.0606737	0.172356	0.352026	0.724819	0.884973
CORT_0D04650	32.2403	-1.7602	0.701577	-2.50892	0.01211	0.0650317
CORT_0D04630	300.699	0.135479	0.249791	0.542371	0.587563	0.785371
CORT_0D04620	153.51	0.668753	0.266621	2.50826	0.0121328	0.0650317
CORT_0D04550	323.17	0.569862	0.481251	1.18413	0.236363	0.467493
CORT_0D04500	0.151549	-0.43423	4.08047	-0.106417	0.915252	#N/A
CORT_0D04490	82.3963	0.553338	0.393745	1.40532	0.159926	0.364767
CORT_0D04430	5.37238	2.19895	1.84768	1.19012	0.234001	0.464535
CORT_0D04410	0	#N/A	#N/A	#N/A	#N/A	#N/A
CORT_0D04240	15.5664	-0.780666	0.592328	-1.31796	0.187516	0.398844
CORT_0D04200	126.727	0.900614	0.289972	3.10587	0.0018972	0.0166705
CORT_0D04190	1159.88	2.22936	0.476961	4.67408	2.95269e-06	5.86164e-05
CORT_0D04120	1731.35	0.170606	0.135398	1.26003	0.207658	0.424826
CORT_0D04010	805.293	-0.698288	0.205883	-3.39168	0.000694666	0.00809436
CORT_0D03990	1246.74	0.26692	0.173832	1.53551	0.124659	0.299628
CORT_0D03810	309.88	-0.29243	0.191977	-1.52326	0.127694	0.302892
CORT_0D03780	189.824	0.473958	0.305981	1.54898	0.121387	0.294405
CORT_0D03510	1013.12	0.0500079	0.200881	0.248943	0.803405	0.922995
CORT_0D03490	335.733	-0.493107	0.236766	-2.08268	0.0372804	0.144799
CORT_0D03410	187.346	-0.359049	0.360097	-0.997089	0.318721	0.573271
CORT_0D03350	131.269	0.4327	0.206319	2.09724	0.0359722	0.141606
CORT_0D03320	506.315	0.390856	0.204311	1.91304	0.0557431	0.183319
CORT_0D03280	616.266	0.265176	0.152755	1.73596	0.0825717	0.234172
CORT_0D03180	315.506	1.52137	0.505974	3.00682	0.00263997	0.0204429
CORT_0D03160	358.807	0.306871	0.161102	1.90482	0.0568035	0.184525
CORT_0D03150	20.2995	-0.526742	0.519489	-1.01396	0.310601	0.568198
CORT_0D02820	89.2465	0.276318	0.404845	0.682528	0.494905	0.729115
CORT_0D02800	35.8294	0.033002	0.449026	0.073497	0.941411	0.972797
CORT_0D02620	2.51419	-0.630422	1.08106	-0.583154	0.55979	#N/A
CORT_0D02600	194.785	1.34778	0.444901	3.0294	0.00245038	0.0193147
CORT_0D02560	191.927	0.192568	0.401673	0.479415	0.631643	0.813848
CORT_0D02530	973.259	-0.0156637	0.297061	-0.052729	0.957948	0.978019
CORT_0D02450	184.795	0.343283	0.475401	0.722091	0.470239	0.715462
CORT_0D02440	1331.84	0.311507	0.235473	1.3229	0.185868	0.396914
CORT_0D02160	262.682	-0.124945	0.182679	-0.683959	0.494001	0.729115
CORT_0D02110	148.281	0.0242363	0.33279	0.0728276	0.941943	0.972797
CORT_0D02070	2186.53	-0.186076	0.210434	-0.884248	0.376562	0.627506
CORT_0D01970	581.772	-0.0856911	0.16301	-0.525679	0.599111	0.794861
CORT_0D01700	675.506	0.20646	0.267105	0.772954	0.439549	0.692937
CORT_0D01680	1320.98	0.0931504	0.168766	0.551951	0.580982	0.780467
CORT_0D01630	88.9927	0.270896	0.375961	0.720543	0.471191	0.715462
CORT_0D01570	288.614	-0.138008	0.207172	-0.66615	0.505315	0.729115
CORT_0D01410	1853.9	0.399286	0.416227	0.959299	0.337408	0.592954
CORT_0D01270	241.133	-0.684927	0.242536	-2.82402	0.00474254	0.0315212
CORT_0D01250	634.834	0.676331	0.469038	1.44196	0.149315	0.344969
CORT_0D01240	19.1039	-0.764801	0.464846	-1.64528	0.0999122	0.267765
CORT_0D01210	276.045	5.14662	0.650622	7.91031	2.56753e-15	2.29366e-13
CORT_0D01170	58.9135	-0.569188	0.353184	-1.61159	0.107051	0.27854
CORT_0D01140	2204.47	0.0419298	0.191989	0.218397	0.82712	0.924841
CORT_0D01130	143.446	-0.386643	0.247678	-1.56107	0.118507	0.288726
CORT_0D01070	1727.59	0.0854207	0.315826	0.270468	0.786801	0.922995
CORT_0D01060	2180.35	0.0257734	0.257822	0.0999658	0.920371	0.964448
CORT_0D01050	145.279	-0.211043	0.299088	-0.705621	0.480424	0.723478
CORT_0D00900	2.81931	-0.337441	1.08078	-0.31222	0.754873	#N/A
CORT_0D00800	236.559	-0.460209	0.194168	-2.37015	0.0177807	0.0874352
CORT_0D00660	4849.47	1.08786	0.529009	2.05642	0.0397421	0.150013
CORT_0D00600	104.019	0.209947	0.233094	0.9007	0.367748	0.627506
CORT_0D00550	116.213	-1.23518	0.366032	-3.3745	0.000739497	0.00825772
CORT_0D00500	276.017	-0.574275	0.149571	-3.83948	0.000123297	0.00178613
CORT_0D00400	255.46	-0.400283	0.183078	-2.1864	0.0287861	0.12443
CORT_0B11050	341.022	1.0654	0.371331	2.86913	0.00411596	0.0286514
CORT_0B10980	2041.42	0.999064	0.571167	1.74916	0.0802626	0.230474
CORT_0B10460	12.1848	-1.38551	0.579955	-2.389	0.0168943	0.084216
CORT_0B10330	18670.5	0.137853	0.283289	0.486616	0.626531	0.812023
CORT_0B10170	193.91	0.71686	0.264398	2.71129	0.00670218	0.0401948
CORT_0B10020	76.244	-0.0189736	0.384857	-0.0493002	0.96068	0.978944
CORT_0B09790	224.345	0.199066	0.180047	1.10563	0.268886	0.521427
CORT_0B09730	343.334	-0.0616744	0.308099	-0.200177	0.841342	0.924841
CORT_0B09640	219.446	0.424792	0.276116	1.53845	0.123938	0.299237
CORT_0B09600	147.935	-0.153518	0.194553	-0.789076	0.430068	0.685675
CORT_0B09570	192.022	0.356436	0.200774	1.77531	0.075847	0.223312
CORT_0B09530	496.41	0.193147	0.183106	1.05484	0.2915	0.544404
CORT_0B09520	2153.24	0.129259	0.254238	0.508418	0.61116	0.804869
CORT_0B09420	1656.31	0.0652701	0.273583	0.238575	0.811435	0.923169
CORT_0B09360	2.92571	-0.714447	1.90899	-0.374254	0.708215	#N/A
CORT_0B09340	443.524	-0.193864	0.180012	-1.07695	0.281503	0.533165
CORT_0B09130	49.3545	-1.78212	0.922534	-1.93177	0.0533885	0.181619
CORT_0B08920	228.198	0.043246	0.204421	0.211553	0.832455	0.924841
CORT_0B08910	1374.15	-0.966675	0.184593	-5.23678	1.63402e-07	4.86575e-06
CORT_0B08840	908.17	-0.178762	0.227687	-0.785118	0.432384	0.685675
CORT_0B08610	461.294	0.0615663	0.172321	0.357276	0.720885	0.882179
CORT_0B08340	91.4216	0.3094	0.316098	0.97881	0.327674	0.579719
CORT_0B08320	43.861	0.0488705	0.453149	0.107847	0.914117	0.964448
CORT_0B08310	342.626	0.0434002	0.263958	0.164421	0.8694	0.943046
CORT_0B08180	4.93256	2.28609	0.977802	2.33799	0.0193877	0.0927838
CORT_0B08110	419.086	-0.25793	0.337741	-0.763691	0.445051	0.693452
CORT_0B07950	514.728	0.318538	0.28935	1.10088	0.27095	0.521427
CORT_0B07910	13541.4	0.522022	0.271482	1.92286	0.0544974	0.181619
CORT_0B07800	5226.33	0.221864	0.1401	1.58361	0.113282	0.283734
CORT_0B07780	99.6705	-1.61695	0.257943	-6.26864	3.64205e-10	1.25695e-08
CORT_0B07750	24.4439	-0.29551	0.674504	-0.438115	0.661303	0.837963
CORT_0B07440	456.577	-0.362902	0.239854	-1.51301	0.130276	0.307613
CORT_0B07430	141.542	0.104762	0.244889	0.427794	0.668801	0.843477
CORT_0B07420	294.686	0.0735874	0.412075	0.178578	0.858269	0.938842
CORT_0B07390	276.639	0.347838	0.221411	1.57101	0.116181	0.288301
CORT_0B07370	8443.86	2.54151	0.255173	9.95993	2.28215e-23	1.22323e-20
CORT_0B07040	1603.23	0.118812	0.245012	0.484926	0.627729	0.812023
CORT_0B06940	104.418	0.974883	0.284354	3.42841	0.000607118	0.00751765
CORT_0B06870	114.921	0.0524859	0.228218	0.229981	0.818106	0.923169
CORT_0B06820	404.811	0.126107	0.213423	0.590878	0.554602	0.760273
CORT_0B06760	75.874	0.343514	0.252539	1.36024	0.173753	0.383258
CORT_0B06690	127.255	-0.424149	0.248707	-1.70541	0.0881172	0.243011
CORT_0B06670	789.912	-0.796035	0.40036	-1.9883	0.0467788	0.168278
CORT_0B06590	261.646	1.98544	0.678793	2.92496	0.00344495	0.0249526
CORT_0B06570	1808.46	0.0480622	0.237981	0.201958	0.83995	0.924841
CORT_0B06470	776.42	-0.00162248	0.143974	-0.0112692	0.991009	0.996587
CORT_0B06420	166.158	-0.330834	0.174393	-1.89706	0.0578194	0.186694
CORT_0B06400	23.4203	0.392743	0.396534	0.990439	0.32196	0.577159
CORT_0B06360	1797.7	0.712535	0.220445	3.23226	0.00122815	0.0119689
CORT_0B06180	2164.48	-0.0378477	0.147832	-0.256017	0.797937	0.922995
CORT_0B06170	618.804	0.77542	0.250125	3.10014	0.00193432	0.0167225
CORT_0B06160	1808.36	-0.108162	0.167284	-0.646582	0.517903	0.73438
CORT_0B06130	372.561	0.310854	0.222652	1.39614	0.162671	0.366351
CORT_0B06080	128.263	-0.330876	0.222356	-1.48805	0.136739	0.320053
CORT_0B06070	188.656	-0.760775	0.190794	-3.98742	6.67946e-05	0.000994498
CORT_0B06040	579.184	-0.0242625	0.151386	-0.160269	0.872669	0.943046
CORT_0B05960	443.244	0.295987	0.145883	2.02893	0.0424654	0.158066
CORT_0B05930	58.8197	-0.695963	0.296171	-2.34987	0.0187801	0.0906858
CORT_0B05920	122.093	-0.509725	0.334373	-1.52442	0.127404	0.302892
CORT_0B05810	168.197	0.781645	0.191604	4.07949	4.51344e-05	0.00071153
CORT_0B05740	1882.12	0.608073	0.619497	0.98156	0.326317	0.579719
CORT_0B05710	325.001	0.282802	0.224963	1.25711	0.208716	0.425367
CORT_0B05695	3.85545	0.119891	1.00934	0.118781	0.905449	0.963712
CORT_0B05680	194.12	-0.588208	0.300283	-1.95885	0.0501309	0.176777
CORT_0B05550	276.292	0.346102	0.195054	1.77439	0.0759983	0.223312
CORT_0B05520	11.9368	-0.139067	0.602635	-0.230766	0.817497	0.923169
CORT_0B05500	44.9139	0.191551	0.290705	0.658918	0.509949	0.729115
CORT_0B05480	309.676	-0.445311	0.198543	-2.24289	0.0249037	0.110151
CORT_0B05420	250.134	-0.0463667	0.170236	-0.272367	0.78534	0.922995
CORT_0B05380	78.6755	-0.807072	0.302052	-2.67196	0.00754094	0.0434617
CORT_0B05230	1329.46	-0.101531	0.135323	-0.750286	0.453082	0.701885
CORT_0B05140	5493.81	0.235227	0.146857	1.60175	0.109212	0.27991
CORT_0B05040	51.4891	0.310348	0.300488	1.03281	0.301691	0.556439
CORT_0B05000	2706.5	0.175224	0.132449	1.32296	0.185849	0.396914
CORT_0B04930	116.529	0.362408	0.206214	1.75744	0.0788429	0.228431
CORT_0B04860	64.4523	-0.141109	0.296685	-0.475619	0.634346	0.815371
CORT_0B04710	318.718	-0.400652	0.232681	-1.72189	0.0850888	0.238468
CORT_0B04700	664.474	1.24285	0.372164	3.33953	0.000839205	0.00909853
CORT_0B04680	98.4587	-0.100821	0.307175	-0.328221	0.742744	0.900704
CORT_0B04640	190.123	0.338004	0.19333	1.74832	0.0804079	0.230474
CORT_0B04540	27.4957	-0.638155	0.407941	-1.56433	0.11774	0.288726
CORT_0B04350	154.995	0.740812	0.400029	1.85189	0.064041	0.202235
CORT_0B04340	822.14	0.30167	0.178557	1.68949	0.0911251	0.246682
CORT_0B04310	506.776	-0.291586	0.128512	-2.26894	0.0232718	0.104821
CORT_0B04300	751.175	0.965431	0.225372	4.28372	1.83794e-05	0.000307855
CORT_0B04210	331.2	0.126303	0.235388	0.536574	0.591562	0.788749
CORT_0B04160	3298.83	0.583036	0.256308	2.27475	0.0229209	0.104115
CORT_0B03550	320.776	0.614356	0.298091	2.06097	0.0393061	0.149419
CORT_0B03435	1215.01	-0.048603	0.129367	-0.375697	0.707142	0.871329
CORT_0B03430	354.36	3.44698	0.474948	7.2576	3.9403e-13	2.64e-11
CORT_0B03340	3927.83	0.384471	0.139658	2.75294	0.0059063	0.0374222
CORT_0B03130	390.741	0.751442	0.470432	1.59735	0.110188	0.27991
CORT_0B03110	177.384	0.283947	0.207735	1.36687	0.171666	0.381796
CORT_0B03100	328.573	-0.0143824	0.190855	-0.0753576	0.93993	0.972797
CORT_0B02850	1.53411	2.15031	1.59547	1.34776	0.177736	#N/A
CORT_0B02810	41.045	-0.602654	0.33701	-1.78824	0.0737377	0.22065
CORT_0B02730	830.099	0.148584	0.163116	0.910913	0.362341	0.6265
CORT_0B02720	480.475	0.317053	0.179391	1.76738	0.0771644	0.224783
CORT_0B02550	132.951	-0.177433	0.61859	-0.286835	0.774239	0.92016
CORT_0B02530	1661	-1.53645	0.544338	-2.82261	0.00476346	0.0315212
CORT_0B02490	2943.82	1.38898	0.42946	3.23426	0.0012196	0.0119689
CORT_0B02430	172.927	-1.73739	0.56486	-3.07579	0.00209945	0.0173124
CORT_0B02380	717.66	-0.181616	0.171432	-1.05941	0.289415	0.5424
CORT_0B02360	503.561	-0.406381	0.185276	-2.19338	0.0282798	0.123235
CORT_0B02000	71.6158	0.430443	0.260026	1.65539	0.0978456	0.263544
CORT_0B01960	115.52	-0.0222825	0.215266	-0.103511	0.917557	0.964448
CORT_0B01940	28.4935	0.148472	0.389345	0.381337	0.702954	0.868164
CORT_0B01930	304.146	0.117707	0.177934	0.66152	0.508279	0.729115
CORT_0B01830	216.229	0.339831	0.180442	1.88332	0.0596568	0.191473
CORT_0B01680	65.3071	-0.837614	0.387086	-2.1639	0.0304723	0.128608
CORT_0B01660	526.136	-0.159847	0.178074	-0.897645	0.369375	0.627506
CORT_0B01480	2.0706	0.505291	1.33387	0.378815	0.704825	#N/A
CORT_0B01420	227.055	0.782939	0.343852	2.27697	0.0227883	0.104115
CORT_0B01350	70.592	-0.197904	0.298061	-0.66397	0.50671	0.729115
CORT_0B01270	287.073	-0.0293574	0.189427	-0.15498	0.876837	0.945643
CORT_0B01240	1.47155	0.0977997	1.75324	0.0557824	0.955515	#N/A
CORT_0B01080	0	#N/A	#N/A	#N/A	#N/A	#N/A
CORT_0B01010	248.313	-0.0825503	0.236172	-0.349535	0.726688	0.885238
CORT_0B00990	16.3661	-0.353349	0.540547	-0.653689	0.513312	0.729802
CORT_0B00890	67.8289	0.91403	0.585424	1.56131	0.11845	0.288726
CORT_0B00860	51.9887	-0.218543	0.331795	-0.658669	0.510108	0.729115
CORT_0B00830	3.7637	4.60265	1.79056	2.57051	0.010155	0.0561141
CORT_0B00780	270.861	0.67685	0.490359	1.38031	0.16749	0.374061
CORT_0B00660	19.636	-0.0777673	0.466705	-0.16663	0.867661	0.943046
CORT_0B00610	2272.61	0.317925	0.316736	1.00375	0.315497	0.573242
CORT_0B00590	449.756	0.459432	0.265893	1.72788	0.0840095	0.236995
CORT_0B00570	397.581	0.522736	0.291255	1.79477	0.0726907	0.220126
CORT_0B00560	288.603	0.436755	0.313432	1.39346	0.163481	0.366635
CORT_0B00520	217.996	-0.321532	0.196416	-1.637	0.101631	0.269674
CORT_0B00480	458.861	0.606798	0.356853	1.70041	0.089053	0.243011
CORT_0B00420	113.309	0.351699	0.196417	1.79057	0.0733621	0.22065
CORT_0B00320	365.551	-0.017545	0.19885	-0.0882322	0.929692	0.969484
CORT_0B00290	4067.26	0.702059	0.210851	3.32964	0.000869578	0.0091391
CORT_0B00240	0.452035	-0.32667	2.68722	-0.121564	0.903244	#N/A
CORT_0B00170	4.02757	-0.81202	0.941571	-0.86241	0.388462	0.636745
CORT_0B00100	141.116	-0.53271	0.274359	-1.94165	0.052179	0.180438
CORT_0A13170	1.30031	2.96892	1.87438	1.58395	0.113205	#N/A
CORT_0A13010	117.397	-0.161065	0.196861	-0.818168	0.413261	0.669209
CORT_0A12940	551.143	0.658305	0.360333	1.82694	0.0677093	0.208576
CORT_0A12930	67.7976	0.0870365	0.242621	0.358734	0.719794	0.882179
CORT_0A12910	141.799	0.548779	0.284422	1.92945	0.0536745	0.181619
CORT_0A12820	13.0192	-1.72848	0.638057	-2.70898	0.00674912	0.0401948
CORT_0A12810	119.449	-0.208962	0.232254	-0.899715	0.368272	0.627506
CORT_0A12600	191.949	0.168099	0.386257	0.435199	0.663418	0.83866
CORT_0A12530	5.81337	-0.724292	0.725676	-0.998093	0.318234	0.573271
CORT_0A12520	1420.21	0.370551	0.132698	2.79244	0.00523116	0.0341939
CORT_0A12480	7694.5	0.31972	0.137862	2.31913	0.020388	0.0950259
CORT_0A12390	319.279	0.42499	0.615024	0.691015	0.489556	0.729115
CORT_0A12370	827.018	0.884692	0.548506	1.61291	0.106764	0.27854
CORT_0A12360	168.604	0.12333	0.488198	0.252623	0.80056	0.922995
CORT_0A12330	912.856	-0.0662568	0.159395	-0.415678	0.677646	0.84496
CORT_0A12230	3.59898	-3.96202	1.48821	-2.66227	0.00776157	0.044241
CORT_0A12220	2.11858	-0.640235	1.20841	-0.529817	0.596239	#N/A
CORT_0A12200	902.518	0.0554063	0.376434	0.147188	0.882984	0.948456
CORT_0A12120	475.691	0.105857	0.185782	0.569791	0.568819	0.767244
CORT_0A12090	261.639	-0.589337	0.270197	-2.18114	0.0291733	0.125095
CORT_0A11810	269.101	-0.121873	0.198192	-0.614925	0.538604	0.746176
CORT_0A11670	150.492	0.0734721	0.296324	0.247945	0.804177	0.922995
CORT_0A11660	608.766	-0.161472	0.122811	-1.3148	0.188576	0.399514
CORT_0A11570	466.625	0.239741	0.248583	0.964431	0.33483	0.590358
CORT_0A11540	617.055	-0.0638603	0.320405	-0.199312	0.842019	0.924841
CORT_0A11370	398.25	-0.633693	0.19577	-3.23693	0.00120825	0.0119689
CORT_0A11160	1393.64	0.163084	0.212917	0.76595	0.443706	0.693372
CORT_0A11040	734.697	0.0760481	0.258035	0.294721	0.768207	0.916103
CORT_0A10710	932.93	0.937729	0.29629	3.16491	0.00155132	0.0140934
CORT_0A10630	528.948	0.273257	0.331495	0.824317	0.40976	0.665549
CORT_0A10530	102.848	-0.220877	0.32848	-0.672423	0.501315	0.729115
CORT_0A10515	0.325132	0.527555	3.74433	0.140894	0.887954	#N/A
CORT_0A10490	84.3918	1.01975	0.597551	1.70654	0.0879072	0.243011
CORT_0A10350	1106.3	0.0868115	0.141456	0.613698	0.539415	0.746176
CORT_0A10230	294.658	-0.292904	0.396106	-0.739457	0.459629	0.705346
CORT_0A10150	12.0434	1.30668	0.56787	2.30102	0.0213906	0.0988394
CORT_0A10060	3571.47	-0.709346	0.290847	-2.4389	0.014732	0.0774153
CORT_0A10040	1580.32	-0.631899	0.21193	-2.98165	0.00286701	0.0216439
CORT_0A10010	153.157	-0.133148	0.194041	-0.686187	0.492595	0.729115
CORT_0A10000	226.314	-0.578654	0.192666	-3.0034	0.00266978	0.0204429
CORT_0A09910	504.36	-0.215227	0.157932	-1.36278	0.172951	0.383065
CORT_0A09890	36.2657	0.169327	0.342654	0.494163	0.621191	0.810971
CORT_0A09810	1035.69	-1.34272	0.484439	-2.77169	0.00557655	0.0360124
CORT_0A09690	1326.77	-0.0485067	0.235706	-0.205793	0.836952	0.924841
CORT_0A09640	114.451	-0.477887	0.301685	-1.58406	0.11318	0.283734
CORT_0A09630	862.768	0.231735	0.179421	1.29157	0.196506	0.411434
CORT_0A09610	265.917	-0.151458	0.223825	-0.676679	0.498609	0.729115
CORT_0A09590	463.801	0.244509	0.229655	1.06468	0.28702	0.539799
CORT_0A09100	326.379	1.73204	0.26336	6.57671	4.80971e-11	2.57801e-09
CORT_0A09090	50.139	0.872597	0.286735	3.04322	0.0023406	0.0187248
CORT_0A09000	194.554	1.05372	0.360859	2.92004	0.00349987	0.0250124
CORT_0A08860	9.16828	-1.23285	0.879825	-1.40124	0.161142	0.365983
CORT_0A08780	3332.69	0.0262199	0.150547	0.174164	0.861736	0.940714
CORT_0A08770	814.728	0.527484	0.40368	1.30669	0.191319	0.403728
CORT_0A08710	258.902	0.212922	0.338659	0.628721	0.529531	0.746005
CORT_0A08560	30.2544	-0.550201	0.340839	-1.61426	0.106472	0.27854
CORT_0A08550	1094.46	0.0662225	0.193606	0.342047	0.732316	0.890071
CORT_0A08480	283.661	0.0645747	0.246961	0.261477	0.793725	0.922995
CORT_0A08450	203.477	0.101864	0.230828	0.441299	0.658996	0.837019
CORT_0A08350	176.29	0.140007	0.192772	0.726285	0.467664	0.714153
CORT_0A08340	1.17763	-2.19937	2.35468	-0.934043	0.350282	#N/A
CORT_0A08320	321.483	-0.473496	0.232145	-2.03965	0.0413849	0.155121
CORT_0A08230	162.09	0.251665	0.244398	1.02973	0.303135	0.556439
CORT_0A08210	4181.95	0.344895	0.134627	2.56185	0.0104117	0.0569455
CORT_0A08180	2.75413	0.268789	1.19341	0.225228	0.821802	#N/A
CORT_0A08150	598.424	0.12447	0.158356	0.786012	0.43186	0.685675
CORT_0A08060	1463.35	0.479399	0.149077	3.21577	0.00130095	0.0124347
CORT_0A07990	251.737	0.142963	0.184383	0.77536	0.438127	0.692732
CORT_0A07980	127.809	-0.264164	0.20875	-1.26546	0.205708	0.42245
CORT_0A07850	661.092	0.111446	0.16983	0.656223	0.51168	0.729417
CORT_0A07780	689.799	0.26812	0.281914	0.951072	0.341568	0.598302
CORT_0A07750	166.255	0.407061	0.52976	0.768387	0.442257	0.693372
CORT_0A07730	1650.73	-0.0347329	0.134273	-0.258674	0.795887	0.922995
CORT_0A07710	841.131	0.199564	0.404601	0.493236	0.621846	0.810971
CORT_0A07640	1323.8	0.00324805	0.670612	0.0048434	0.996136	0.997997
CORT_0A07510	204.483	0.0513249	0.187166	0.274221	0.783915	0.922995
CORT_0A07480	914.505	-0.495957	0.154869	-3.20243	0.00136273	0.0125935
CORT_0A07450	159.601	-0.0566158	0.245167	-0.230927	0.817371	0.923169
CORT_0A07350	29833.3	0.847858	0.249454	3.39885	0.000676697	0.00806022
CORT_0A07290	781.198	0.915112	0.340534	2.68728	0.00720355	0.0424297
CORT_0A07280	35.6311	0.819313	0.633636	1.29303	0.195999	0.411434
CORT_0A07160	678	0.432573	0.177944	2.43095	0.0150594	0.0783674
CORT_0A07130	2.65335	-2.52758	1.3813	-1.82986	0.0672712	#N/A
CORT_0A07110	37.5912	-0.818963	0.420811	-1.94615	0.0516363	0.179721
CORT_0A06880	243.884	0.898207	0.467228	1.92242	0.0545535	0.181619
CORT_0A06860	316.235	0.561253	0.286423	1.95953	0.0500511	0.176777
CORT_0A06730	109.832	-0.133958	0.327579	-0.408932	0.682589	0.84496
CORT_0A06720	784.883	-0.0282825	0.126171	-0.224161	0.822632	0.924666
CORT_0A06700	370.11	-0.0187997	0.198125	-0.0948883	0.924404	0.965849
CORT_0A06650	286.631	0.174714	0.426842	0.409319	0.682306	0.84496
CORT_0A06550	486.479	0.268673	0.245503	1.09438	0.273789	0.522246
CORT_0A06280	413.514	-0.150954	0.185441	-0.814029	0.415629	0.671015
CORT_0A06270	9621.62	0.630651	0.543255	1.16088	0.245692	0.484158
CORT_0A06110	1433.46	-0.355415	0.171811	-2.06864	0.0385801	0.147707
CORT_0A06070	124.085	0.165635	0.237439	0.697588	0.485435	0.726796
CORT_0A05930	1712.11	-0.018242	0.568514	-0.0320872	0.974403	0.989166
CORT_0A05630	271.524	-1.11858	0.182698	-6.12253	9.21005e-10	2.90388e-08
CORT_0A05570	555.283	-1.39991	0.21338	-6.56065	5.35744e-11	2.61053e-09
CORT_0A05530	144.481	-0.904576	0.198575	-4.55533	5.23026e-06	9.66697e-05
CORT_0A05370	2279.05	-0.985562	0.11265	-8.74886	2.15524e-18	2.31042e-16
CORT_0A05340	152.373	-1.95141	0.208485	-9.35994	7.97843e-21	2.13822e-18
CORT_0A05330	4.72778	-2.82395	1.15145	-2.45252	0.0141859	0.0752838
CORT_0A05310	427.421	-1.80182	0.200473	-8.98782	2.52178e-19	3.37918e-17
CORT_0A05200	430.328	-1.78678	0.277387	-6.44146	1.18332e-10	5.08423e-09
CORT_0A05190	105.752	-0.887974	0.271822	-3.26675	0.0010879	0.0112138
CORT_0A05170	6765.77	-2.47042	0.351393	-7.03036	2.06e-12	1.22685e-10
CORT_0A05150	48.614	-1.5846	0.341545	-4.6395	3.49246e-06	6.68557e-05
CORT_0A05130	48.1596	-0.818685	0.351203	-2.33108	0.019749	0.0928548
CORT_0A05020	1488.91	-7.99363	0.875152	-9.13399	6.60206e-20	1.17957e-17
CORT_0A04870	724.796	-0.918118	0.14657	-6.26401	3.7521e-10	1.25695e-08
CORT_0A04850	253.575	-0.366749	0.188338	-1.94729	0.0515001	0.179721
CORT_0A04770	0.859105	1.18339	2.00782	0.58939	0.5556	#N/A
CORT_0A04690	455.807	-0.898425	0.311305	-2.886	0.00390176	0.0275176
CORT_0A04630	1602.41	0.231582	0.145342	1.59337	0.111078	0.280839
CORT_0A04580	139.949	-0.0255979	0.318947	-0.0802577	0.936032	0.972313
CORT_0A04560	5.19634	-0.129893	0.974395	-0.133307	0.893951	0.956403
CORT_0A04450	325.351	0.417961	0.265651	1.57335	0.115639	0.28829
CORT_0A04170	2532.12	-0.114197	0.181963	-0.627585	0.530276	0.746005
CORT_0A04130	587.002	-0.0439763	0.216561	-0.203067	0.839083	0.924841
CORT_0A04040	276.046	0.0389928	0.154195	0.25288	0.800361	0.922995
CORT_0A04030	131.036	1.45036	0.530318	2.73489	0.00624004	0.0380075
CORT_0A04010	260.121	-0.251344	0.228855	-1.09827	0.272088	0.521427
CORT_0A04000	1010.24	0.48771	0.230762	2.11347	0.0345602	0.13913
CORT_0A03990	383.003	0.182271	0.162516	1.12156	0.262051	0.514503
CORT_0A03950	802.661	-0.217303	0.153675	-1.41405	0.157348	0.360422
CORT_0A03930	199.03	0.00582771	0.309134	0.0188518	0.984959	0.995743
CORT_0A03890	11.6518	-2.12084	0.695769	-3.0482	0.00230216	0.0186964
CORT_0A03850	672.261	-0.998552	0.209688	-4.76208	1.91611e-06	3.95014e-05
CORT_0A03680	292.738	-0.526374	0.254311	-2.06981	0.0384704	0.147707
CORT_0A03670	1602.03	0.15978	0.145101	1.10116	0.270826	0.521427
CORT_0A03570	370.423	-0.0479319	0.238263	-0.201172	0.840564	0.924841
CORT_0A03510	60.139	-0.263504	0.348241	-0.756671	0.449247	0.69796
CORT_0A03380	440.644	-0.166127	0.16625	-0.999264	0.317667	0.573271
CORT_0A03280	6.19927	-0.36999	0.815425	-0.453739	0.650017	0.829545
CORT_0A03210	817.653	0.195546	0.249049	0.785173	0.432352	0.685675
CORT_0A02980	3041.51	0.584374	0.15342	3.80898	0.000139539	0.00196824
CORT_0A02970	1641.23	0.540197	0.151571	3.56398	0.000365272	0.00466157
CORT_0A02950	690.655	-0.0705275	0.222727	-0.316655	0.751506	0.904991
CORT_0A02900	93.9456	-0.195225	0.222058	-0.879163	0.379313	0.627506
CORT_0A02790	576.622	0.121891	0.178944	0.68117	0.495764	0.729115
CORT_0A02740	1359.37	0.14869	0.168398	0.882969	0.377253	0.627506
CORT_0A02610	533.254	0.422033	0.194032	2.17507	0.0296251	0.126024
CORT_0A02500	57.0121	-0.718398	0.392313	-1.83119	0.0670726	0.207957
CORT_0A02230	144.212	-0.951822	0.219078	-4.34468	1.39477e-05	0.000249199
CORT_0A02100	148.066	-0.0308429	0.283829	-0.108667	0.913466	0.964448
CORT_0A02040	374.676	-1.0575	0.294696	-3.58846	0.000332639	0.00434864
CORT_0A01725	25.3959	0.0448031	0.402738	0.111246	0.911421	0.964448
CORT_0A01510	195.36	0.356532	0.177687	2.00652	0.0448008	0.16346
CORT_0A01450	551.708	-0.0456096	0.171971	-0.265217	0.790842	0.922995
CORT_0A01430	641.854	0.443091	0.275661	1.60738	0.107971	0.279578
CORT_0A01360	609.402	1.0091	0.615409	1.63972	0.101063	0.269502
CORT_0A01350	14.6151	-1.55708	0.580329	-2.6831	0.00729431	0.0424973
CORT_0A01330	2.51703	3.96632	1.73114	2.29116	0.0219543	#N/A
CORT_0_Val(AAC)_4	0.814564	-2.88272	2.86943	-1.00463	0.315073	#N/A
CORT_0_Tyr(GTA)_55	0	#N/A	#N/A	#N/A	#N/A	#N/A
CORT_0_Thr(CGT)_32	0.291738	-1.3884	3.85036	-0.36059	0.718406	#N/A
CORT_0_Thr(AGT)_30	1.25593	-3.50229	1.8365	-1.90704	0.0565152	#N/A
CORT_0_Thr(AGT)_2	0	#N/A	#N/A	#N/A	#N/A	#N/A
CORT_0_Ser(TGA)_16	0.291738	-1.3884	3.85036	-0.36059	0.718406	#N/A
CORT_0_Pro(AGG)_7	0.393996	-1.84169	3.49402	-0.527097	0.598126	#N/A
CORT_0_Met(CAT)_53	1.33188	-2.40257	2.22595	-1.07935	0.280433	#N/A
CORT_0_Met(CAT)_25	0.278453	-1.32956	3.88942	-0.341841	0.732471	#N/A
CORT_0_Lys(CTT)_23	0.405357	-1.87686	3.47539	-0.540043	0.589167	#N/A
CORT_0_Leu(TAA)_14	0	#N/A	#N/A	#N/A	#N/A	#N/A
CORT_0_Leu(TAA)_13	0	#N/A	#N/A	#N/A	#N/A	#N/A
CORT_0_Leu(CAA)_24	0.151549	-0.43423	4.08047	-0.106417	0.915252	#N/A
CORT_0_Ile(AAT)_26	0.418642	-1.91722	2.62851	-0.729392	0.465762	#N/A
CORT_0_Gly(TCC)_20	0.303099	-1.43773	4.02871	-0.356871	0.721188	#N/A
CORT_0_Gly(GCC)_81	0	#N/A	#N/A	#N/A	#N/A	#N/A
CORT_0_Gln(CTG)_18	0	#N/A	#N/A	#N/A	#N/A	#N/A
CORT_0_Asp(GTC)_69	0.812638	-2.88281	2.15754	-1.33616	0.181498	#N/A
CORT_0_Arg(CCG)_29	1.8679	-4.07357	2.45106	-1.66196	0.0965206	#N/A

## Sheet: Tab_9
Tab_9. Putative functions of differentially expressed genes between MCO456 compared to 90-125 strain.																			Supplementary table S9. Putative functions of differentially expressed genes between MCO456 compared to 90-125 strain.
gene_id	Function																		gene_id	Function
CORT_0B00460	Has domain(s) with predicted metal ion binding, superoxide dismutase activity and role in superoxide metabolic process, oxidation-reduction process																		CORT_0B00460	Has domain(s) with predicted metal ion binding, superoxide dismutase activity and role in superoxide metabolic process, oxidation-reduction process
CORT_0B00480	Has domain(s) with predicted identical protein binding, serine-type endopeptidase activity and role in negative regulation of catalytic activity																		CORT_0B00480	Has domain(s) with predicted identical protein binding, serine-type endopeptidase activity and role in negative regulation of catalytic activity
CORT_0E01925	Protein of unknown function																		CORT_0E01925	Protein of unknown function
CORT_0F02980	Protein of unknown function																		CORT_0F02980	Protein of unknown function
CORT_0A05170	Protein of unknown function																		CORT_0A05170	Protein of unknown function
	Up-regulated in hybrid																			Up-regulated in hybrid
	Down-regulated in hybrid																			Down-regulated in hybrid

## Sheet: Tab_10
Tab_10. Putative functions of differentially expressed genes between CP124 compared to 90-125 strain.
gene_id	Function
CORT_0A09100	Has domain(s) with predicted acyl-CoA hydrolase activity and role in acyl-CoA metabolic process
CORT_0B03430	Protein of unknown function
CORT_0B07370	Ortholog(s) have galactokinase activity and role in galactose transport, galactose catabolic process
CORT_0D04190	Protein of unknown function
CORT_0E00920	Has domain(s) with predicted zinc ion binding, nucleotide binding, oxidoreductase activity and role in oxidation-reduction process
CORT_0E02940	Ortholog(s) have role in single-species biofilm formation on inanimate substrate
CORT_0F00100	Has domain(s) with predicted protein binding activity
CORT_0F01250	Has domain(s) with predicted methyltransferase activity and role in metabolic process
CORT_0F01260	Protein of unknown function
CORT_0D01210	Protein of unknown function
CORT_0A05020	Ortholog(s) have sequence-specific DNA binding, sequence-specific DNA binding transcription factor activity and nuclear chromatin localization
CORT_0A05150	Protein of unknown function
CORT_0A05170	Protein of unknown function
CORT_0A05200	Protein of unknown function
CORT_0A05310	Protein of unknown function
CORT_0A05340	Protein of unknown function
CORT_0B07780	Protein of unknown function
CORT_0F01640	Protein of unknown function
	Up-regulated in hybrid
	Down-regulated in hybrid

[truncated: 4 more sheets: Tab_11, Tab_12, Tab_13, Tab_14]
